# Supplementary material for: A Role of TDIF Peptide Signaling in Vascular Cell Differentiation is Conserved Among Euphyllophytes
Source: Front Plant Sci. 2015 Nov 26;6:1048. doi: 10.3389/fpls.2015.01048 (PMC4659896; doi:10.3389/fpls.2015.01048)
Supplement: Supplementary file 1 [file Table1.XLSX]

## Sheet: Table S1
Table S1 Gene information
TDIF/CLE genes obtained from database
species	gene name	database	sequence ID	CLE motif	whole protein	CDS	signal peptide
Arabidopsis thaliana	AtCLE41	GenBank	NM_106232	HEVPSGPNPISN	MATSNDQTNTKSSHSRTLLLLFIFLSLLLFSSLTIPMTRHQSTSMVAPFKRVLLESSVPASSTMDLRPKASTRRSRTSRRREFGNDAHEVPSGPNPISN	ATGGCAACATCAAATGACCAAACCAATACTAAATCATCACATTCTCGTACTCTTCTCCTTCTCTTCATCTTCTTATCCCTCCTTCTCTTCAGTAGCCTTACAATCCCCATGACTCGTCATCAGTCCACATCTATGGTTGCTCCCTTCAAGAGGGTTCTCCTCGAATCTTCAGTTCCAGCTTCATCAACAATGGATCTACGTCCAAAGGCTAGCACACGACGCAGCCGCACTTCTAGAAGGAGAGAGTTTGGAAATGATGCTCATGAGGTTCCTAGTGGTCCAAACCCTATTTCCAACTAG	SLT-IP
Picea sitchensis		GenBank	CO_223972	HEVPSGPNPISN	APRFAASVSLLFQPVEPARTINACRKNKETARRRCIGLIMSRSRDRIPGVFHPIRTNSMFQLLRLVGVMPAEAHLRLGLTLSVITPAPMKFPAAQIQYRIDRSSR-	GCTCCTCGTTTTGCTGCTAGTGTTTCTCTTCTCTTTCAGCCCGTGGAGCCTGCGCGTACAATCAACGCATGTCGAAAAAACAAAGAGACTGCACGGAGACGATGCATCGGCCTCATCATGTCCAGGTCACGAGATCGAATCCCCGGCGTCTTTCATCCGATCAGAACCAATTCAATGTTCCAGCTGCTGCGTCTCGTGGGCGTCATGCCCGCCGAAGCCCACCTTCGCCTTGGGCTAACTCTCAGCGTTATAACGCCAGCGCCCATGAAGTTCCCAGCGGCCCAAATCCAATATCGAATTGA	No
Pseudotsuga menziesii		SRA	SRR065119.718456.2	HEVPSGPNPISN	SFPILLNLLLILLLVFSLLYQPVEPARTINACRKRQRDCMKAMHRPHDHHVQVTRSNLRRLISSDENEFNVPASPSRHGRRSPPSPWANSRRYNASAHEVPSGPNPISN	GAGTTTTCCAATATTATTGAATCTCCTCCTGATTTTGCTGTTAGTATTTTCTCTTCTCTATCAGCCCGTGGAGCCTGCGCGTACAATCAACGCATGTCGGAAAAGGCAAAGAGACTGCATGAAGGCGATGCATCGGCCTCATGATCATCATGTCCAGGTCACGAGATCGAATCTGCGGCGTCTAATTTCATCCGATGAGAACGAATTCAACGTTCCAGCTTCTCCCTCTCGCCATGGCCGTCGAAGCCCACCTTCGCCTTGGGCTAATTCTCGGCGTTATAACGCCAGTGCCCATGAAGTTCCCAGCGGCCCAAATCCAATATCGAATTGA	No
Pseudotsuga menziesii		SRA	SRR065119.1114548.2	HEVPSGPNPISN	QNIGHGGLRVITLKHHPPCRRFLASSNEFFVPKRSKGSRTRYDASDHEVPSGPNPISNR	CAGAATATTGGTCATGGAGGATTAAGGGTTATAACATTGAAGCATCATCCTCCATGTCGAAGATTTTTGGCCAGCTCTAATGAGTTCTTCGTTCCCAAGCGCTCTAAGGGCTCCAGAACACGTTATGATGCCAGCGATCATGAAGTTCCCAGCGGCCCAAATCCAATAAGTAATCGGTAA	No
Taxus baccata		SRA	SRR065067.97495.2	HEVPSGPNPISN	DRVGSRRVIPGHGTKVVKFIAVVAFLLLLLFPAVGAARTLNASQDGKKQVPGSNPRRLSSNQFNVPRNVSGSSGQFNASKHEVPSGPNPISNK	CCTGCTCGANCTGACTATTGATGTTAGTAGGGTGGTTAGGAATAAGAAAACAGTTGCACTTGTATGGCTGATGAACGTCTGATAAGCTCGTAGGACCGGGTCGGTTCCAGGAGGGTAATACCAGGTCATGGTACAAAGGTGGTAAAGTTTATTGCAGTGGTTGCATTTCTGCTTTTGCTGCTGTTTCCGGCTGTGGGAGCCGCGCGTACACTCAACGCATCTCAAGATGGAAAGAAACAGGTCCCTGGTTCGAATCCCCGCCGGCTCTCCTCCAACCAGTTCAATGTGCCAAGGAATGTCTCTGGGTCATCAGGACAGTTTAATGCCAGTAAACATGAGGTTCCCAGCGGCCCAAATCCGATTTCAAATAAATAGACCACAACATGGCTCACTTTTGCT…	No
Sequoia sempervirens		SRA	SRR065044.58715.2	HEVPSGPNPISN	MLVLGLLMLQPSDPARCGRRKSHTPALAQQQQVHVISRYLLSTSNQFNVPKHSNKPFRGYNASAHEVPSGPNPISN	NNNNNCCTTCTCCCTGTTGTCGTCCTTCGCCTCCCACGTACGTTGGTTGGTTTTTATGGCTGCGTNATGTACGTTACTAGTATAAGTACGAACGCTCAGAAAGTTAGAAAAATTGGCTGCTAATTATGTTGGTGTTGGGCTTATTAATGCTGCAGCCCTCAGATCCTGCACGCTGTGGAAGGAGAAAATCACACACACCAGCTTTAGCACAACAGCAACAGGTACATGTTATTTCAAGGTATCTGTTGTCAACCTCCAATCAGTTTAATGTTCCCAAGCATTCTAATAAGCCTTTCAGAGGTTATAATGCTAGTGCTCATGAGGTTCCCAGTGGTCCAAATCCAATATCTAATTAGAATATCACACTTATACTATTGATTATGATAATATGTTAATGAT…	No
Gnetum gnemon		SRA	SRR064399.252987.2	HEVPSGPNPISN	SSSVAEQEAIAAKHKNNGVGVGHSSSLSICRRRKRRLSSSNQFFTPKHGRARRSRFEASDHEVPSGPNPISNR	TCATCGTCAGTTGCAGAGCAAGAAGCCATTGCAGCCAAACACAAAAATAATGGAGTAGGAGTTGGGCATTCATCATCTTTATCAATTTGCAGGAGGAGAAAGAGGAGATTGTCGAGCTCAAACCAGTTTTTCACTCCCAAGCATGGCCGGGCCAGAAGAAGCCGGTTTGAGGCAAGTGATCATGAGGTTCCAAGCGGTCCTAATCCAATCTCAAATCGGTAA	No
Ginkgo biloba	GbCLE1	oneKP	scaffold-SGTW-0003859-Ginkgo_biloba	HEVPSGPNPISN	see below	TGCAGATCTCGCATGCCGAAAGAAGAAACACAATACCGGGGGAGAGGGTATACCCTCTTCACATGTCTGGAGGTCGCCGTGTCGTCGCGGCCTTGCCGGCGCTTCCAATCAGTTCGTTCCAAAGCGTGTTTTCCGTGCCGGACCGCCTGCTAGACGTTATAATTCTATCTATCATGAAGTACCCAGCGGGCCTAATCCGATATCGAATAGATGA	No
Ginkgo biloba	GbCLE2	oneKP	scaffold-SGTW-0027130-Ginkgo_biloba	HEVPSGPNPISN	see below	CAGACTGCTCGCCATCGCCCAACAGCGCCTTCGACTGCTTCTACACGTTATAATGCAAGCGATCATGAGGTTCCAAGCGGCCCAAATCCCATATCAAATTGATAGATGTCATGCTTCTCCAATTCTAAGAATGTGTATCCAGATCATAACGGCG	No
Equisetum giganteum		GenBank	Locus_21079_Transcript_1_1_m.35671	HEVPSGPNPISN	MSLLWPLLFFILLSSLPMHSPSSGWRVDSSGKRRVIDAAIDNCKTQVGQVKANKIHHNVKGHPNMDIPTINVEEFMRMAKSEQGRWPRRRPRSHWYHEVPSGPNPISNSLPGEK	ATGAGTCTGTTATGGCCCTTGCTATTTTTCATCCTGCTCTCTTCCCTTCCCATGCATTCACCATCATCAGGGTGGAGAGTGGATTCATCCGGCAAGAGGAGGGTGATAGATGCGGCTATAGATAATTGCAAGACACAAGTTGGGCAAGTCAAGGCAAACAAGATCCATCACAATGTGAAGGGGCATCCTAACATGGACATCCCAACAATCAATGTGGAGGAATTCATGAGAATGGCCAAAAGTGAGCAAGGTAGATGGCCAAGGAGGCGACCACGGTCACATTGGTACCATGAAGTTCCATCCGGTCCAAATCCGATAAGCAACTCACTACCCGGAGAAAAA	SSG-WR
Equisetum giganteum		GenBank	Locus_22642_Transcript_3_3_m.36878	HNVPSGPNPISN	MKWAMIMSVCAINLLLFVSAIATNTVHSYRPPKSGEASMTKLKERSWLLMAKDDVGQLTKTTTTTVKVTHTRRRDGCHQRRRKWDKDIVENDKGGKKHRRSVRSLHNVPSGPNPISNATPRRYRNARSPPQQRD-	ATGAAGTGGGCAATGATAATGTCAGTGTGCGCTATCAACCTCCTCCTCTTTGTCTCGGCGATAGCGACAAACACCGTTCACTCCTATAGGCCACCCAAATCTGGAGAAGCAAGTATGACTAAGCTCAAAGAAAGGTCATGGTTGCTTATGGCAAAAGATGATGTTGGACAACTTACCAAGACTACGACCACTACGGTGAAGGTGACGCACACTAGGAGAAGGGACGGATGCCATCAAAGGAGGCGCAAGTGGGACAAGGATATTGTAGAAAATGACAAAGGAGGGAAGAAACATAGGAGGAGTGTTCGTAGTTTACACAATGTACCTAGTGGACCCAACCCCATAAGTAATGCCACTCCTAGGCGTTATAGGAACGCTAGGTCACCACCTCAACAACGT…	AIA-TN
Huperzia_squarrosa		oneKP	scaffold-GAON-0008597-Huperzia_squarrosa	HEVVSSPGPIRN	RYSGHFSSSHTPIKREPSPATSDSSLRTLGSQTKDTSMHEVVSSPGPIRNPTLAHSFSTDVNKMP	CGCTACTCTGGACATTTCTCATCTTCTCACACGCCCATCAAAAGAGAGCCATCACCCGCAACTTCAGATTCTTCTTTGAGAACACTTGGATCGCAAACAAAAGACACGAGCATGCACGAGGTGGTCTCATCCCCAGGACCCATTCGAAACCCTACCCTTGCTCATAGTTTTAGTACAGACGTTAACAAAATGCCT	No
Huperzia_squarrosa		oneKP	scaffold-GAON-0056632-Huperzia_squarrosa	HEVVSSPGPLRN	LGSQTKDTNMHEVVSSPGPLRNPTSAHSFSTDVN	TGTTAACGTCTGTACTAAAACTATGCGCAGAGGTAGGATTTCGAAGAGGTCCTGGGGATGACACGACCTCGTGCATGTTAGTGTCTTTTGTTTGTGATCCAAG	No
Huperzia_squarrosa		oneKP	scaffold-GAON-0061912-Huperzia_squarrosa	RLVPTGPDPLHH	GPQPKKSTALVSDRLVPTGPDPLHHTSNPQ	GGTCCTCAACCGAAGAAATCTACCGCTTTAGTTTCAGATCGATTGGTTCCCACGGGGCCAGATCCACTTCATCACACTAGCAATCCTCAA	No
Selaginella moellendorffii	SmCLE14	GenBank	XM_002972492	HSVPSGPNPVGN	MRSWKKVAAFMLLLCCFYVFQPTQVSCARIPVQGKHSFLFSFAADPSQNRPFVPRFDSDENQAKVAVASESPVHHFLRCKEGSSSCGSDFQAEKLHSVPSGPNPVGNSLPGKFLVTRRSPPPFPEGIPHP-	ATGAGGAGCTGGAAGAAAGTTGCTGCTTTTATGCTGCTGCTCTGTTGCTTCTACGTTTTCCAGCCGACTCAAGTGTCCTGTGCTCGGATTCCTGTCCAAGATGAAAACCAGGCCAAAGTCGCCGTAGCTTCCGAGTCTCCTGTTCACCATTTCCTGAGATGCAAGGAAGGAAGCAGCAGCTGCGGGAGTGACTTCCAAGCCGAGAAGCTGCACTCGGTACCATCGGGGCCGAATCCAGTCGGGAATTCACTGCCGGGGAAGTTCCTCGTCACCAGAAGATCTCCTCCTCCATTTCCAGAAGGAATTCCGCACCCGTGA	VSC-AR
Physcomitrella patens	PpCLE1/CLE170	GenBank	XM_001752838	RMVPSGPNPLHN	MAVCWSFAMVLLIALASLHVSSRSLPEPPAGFYINNSRHLEASEASIKNLNPRNALVGRSDVEQSWNVLVGRRGRFRRLVQQDDDLVCDAQLTCMKKEVAKSTSSMLDVVEGLRTREILVNYRLPQRKPTPFQSERMVPSGPNPLHNSNRSQWRSRKWEKKSHVLSAPSVDTLETEFDAAISDCRLSLALLT	ATGGCGGTCTGCTGGAGCTTTGCTATGGTGCTGCTGATTGCGCTGGCATCACTTCATGTCTCTAGCCGGTCTCTTCCTGAACCTCCGGCAGGATTTTACATCAACAACTCGCGACACTTGGAAGCTTCTGAGGCTTCGATCAAGAATCTAAATCCACGTAATGCATTGGTAGGGCGGTCGGATGTGGAGCAAAGCTGGAATGTCCTAGTCGGTCGACGAGGTCGGTTTCGTAGGCTTGTCCAACAAGACGATGACCTTGTTTGTGACGCGCAACTCACGTGCATGAAGAAGGAAGTTGCGAAGTCGACGTCGAGCATGCTCGACGTTGTAGAAGGATTACGAACTCGTGAAATTCTTGTCAACTACCGACTGCCACAAAGGAAACCTACGCCGTTCCAG…	SRS-LP
Physcomitrella patens	PpCLE2	GenBank	XM_001766705	RMVPTGPNPLHN	MAVSWSFALLLVLTLVALITFSQPLFQSTPACSSYEMVHPKEYCIAAKNITRLNFLIAQTSSERHTNADLKNVPQATIARGVPQRNPPNSKASDVEYFTDGAWSLTMLRGGSQRQRRTRKLIQRDVLSPCGEQQRRVVCRAKRKTTLSAATRPNPDADRPPRTRASDHPPPAKSGIPRRSTSAHFESDRMVPTGPNPLHNSNRSQVIFP	ATGGCGGTCAGCTGGAGTTTTGCACTACTACTAGTTCTCACATTAGTCGCGCTTATCACCTTCAGTCAACCTCTTTTCCAATCCACACCAGCATGTTCTAGCTACGAGATGGTTCATCCCAAGGAATACTGCATTGCTGCGAAAAATATTACAAGACTCAATTTCTTAATAGCTCAGACATCTTCAGAGAGACATACGAACGCAGATTTGAAAAACGTTCCACAGGCTACGATTGCGAGGGGAGTCCCACAGCGCAATCCCCCTAACTCCAAGGCGAGTGATGTCGAGTACTTCACCGACGGTGCATGGAGCCTTACCATGCTGCGGGGTGGAAGCCAAAGACAACGTCGGACGCGGAAATTAATCCAACGCGACGTCCTGTCCCCTTGCGGTGAGCAA…	TFS-QP
Physcomitrella patens	PpCLE3	GenBank	XM_001766631	RMVPTGPNPLHN	MATNWNFALLLVLTLVALMTFGQPLFQSTPNFVAGVEEHARSDAVEKESLDEPGGSPTFTTITEVEPSPCESWRLVTLRRGSRRPQWTRKLIQGDVSPPSHVQLQRRVINFRGKRKLLIRPSPELAGRPPRTRARDVSPGAKPTHGAIPRRSVINTFQSDRMVPTGPNPLHNSNRSQVIFP	ATGGCGACGAACTGGAATTTTGCATTGCTGCTGGTACTCACGTTAGTGGCGCTCATGACCTTCGGTCAGCCGCTGTTTCAATCCACGCCTAATTTTGTAGCCGGCGTAGAGGAACACGCGCGTTCAGATGCGGTTGAGAAAGAGAGCCTCGATGAACCGGGGGGTAGTCCCACCTTCACGACAATCACCGAGGTCGAACCATCACCCTGTGAGTCGTGGAGATTAGTCACCTTGCGACGCGGGTCCCGAAGACCTCAGTGGACGCGGAAGCTGATACAAGGCGACGTCTCGCCCCCATCTCATGTGCAGCTTCAAAGGCGAGTGATCAACTTCAGAGGGAAGAGAAAACTCCTGATCAGACCAAGCCCAGAACTAGCAGGCCGACCCCCGAGAACGCGC…	TFG-QP
Physcomitrella patens	PpCLE4	GenBank	XM_001768302	RMVPTGPNPLHN	MAICGSFVMMLLIALALAVLIVPSQPLFQPPAGPHDMDVRDLKISKSAIENSNSLRASAGRSDVVQSWNVLVGRRGRFRRLVEQGNRLVCDSQLKCARRKPGKPTVSPPVDQERLRTREILANYRLPQKHSTHFQSERMVPTGPNPLHNSNRSQMPATTGADCRESAQHCRVITPSPGSGDDAQETTRCWATSWSILLEPQRAMVDPEGDDACKIFASSQSHKKDKKNQRKRTWPAEGIVIRPFVEQYLPGQFFHKCNLNPKLQCCTPGVPGSHTPRAKHKAEHEPQQQPRDADRSLVAANTRSFHGKPRSEGRELGIRSDTTHTAIVVFVFFVSLEEGGGGGIGARASSDEEYASVAMPACRIESCGGVAGYAVLWVLAW	ATGGCGATCTGCGGGAGCTTCGTCATGATGCTCTTGATAGCTCTAGCTCTAGCAGTACTGATTGTCCCTAGCCAACCTCTCTTCCAACCCCCAGCAGGACCTCATGACATGGATGTTCGGGACTTAAAAATCTCGAAATCTGCAATTGAAAATTCGAATTCGCTTCGTGCCTCAGCGGGGCGCTCGGATGTGGTGCAAAGCTGGAATGTTCTGGTTGGTCGGCGAGGTCGTTTTCGTAGACTTGTCGAACAAGGTAATCGCCTGGTTTGTGATTCGCAACTCAAGTGCGCGAGAAGGAAACCCGGGAAGCCGACGGTGAGTCCGCCAGTGGACCAAGAGAGATTGCGAACACGAGAAATCCTTGCCAATTACCGACTCCCGCAAAAGCACTCCACTCAC…	ALA-VL
Physcomitrella patens	PpCLE5	GenBank	XM_001757256	RVVPTGPNPLHN	MRRVAALTYCETRSVVVLGLLILSLSAVVVVVVDSARLVEAASEQPRKLTTPESVQVFVEPELLPQRVKPFSTGRFGDGDGDDAMWDMEAKPPPSHRLRDRTLWGYSKRVVPTGPNPLHN	ATGAGGCGCGTCGCGGCCTTGACGTATTGTGAGACTCGATCGGTAGTAGTATTGGGGTTGCTGATTCTGAGCTTGAGTGCCGTGGTAGTGGTGGTGGTGGATTCGGCGCGACTAGTGGAGGCCGCCTCAGAACAGCCCAGGAAGTTGACGACGCCTGAGTCTGTGCAGGTCTTTGTCGAGCCAGAACTGTTACCGCAGCGCGTGAAACCTTTTTCTACTGGTCGCTTCGGAGATGGGGATGGGGACGATGCGATGTGGGATATGGAGGCGAAGCCGCCACCTTCGCATAGACTGCGGGATCGTACCCTGTGGGGATATTCCAAACGTGTCGTTCCGACAGGACCCAATCCGCTTCACAATTAG	VEA-AS
Physcomitrella patens	PpCLE6	GenBank	XM_001780962	RLVPTGPNPLHN	MVVVVLLVLTMVLGMTMRVESTRLLNVGDRGIAEAESLYSANVDSVVGMEGGGKKGVAFHARRNALPPNSKAGDDAVDPIWDVEAESPPGQRQRDRSLWGMSKRLVPTGPNPLHN	ATGGTCGTCGTCGTGTTGTTGGTGTTGACGATGGTGCTCGGCATGACAATGCGTGTTGAGTCGACGCGGTTGCTCAATGTGGGCGACAGAGGAATTGCGGAGGCTGAATCCCTCTACTCCGCGAATGTGGACTCGGTTGTGGGAATGGAAGGTGGTGGGAAGAAGGGTGTTGCATTTCATGCGCGGCGGAATGCCCTGCCGCCCAATTCAAAAGCTGGTGATGATGCTGTGGACCCGATTTGGGACGTGGAGGCTGAGTCGCCGCCTGGGCAGAGGCAACGAGACCGCAGCCTTTGGGGGATGTCGAAGCGCTTGGTTCCCACGGGTCCCAATCCGCTGCACAACTAA	VES-TR
TDIF genes isolated from cDNA
species	gene name	database	sequence ID	CLE motif	whole protein	CDS	signal peptide
Ginkgo biloba	GbCLE1	GenBank	KT343281	HEVPSGPNPISN	MRTCMADEVLRQCRCIYRKYININLLVIVLLLALLIQPADLACRKKKHNTGGEGIPSSHVWRSPCRRGLAGASNQFVPKRGFRAGPPARRYNASDHEVPSGPNPISNR-	ATGCGGACATGTATGGCTGATGAAGTTCTCCGGCAGTGCCGTTGTATATACAGAAAGTATATCAATATTAATTTACTGGTTATTGTGCTACTCCTGGCTCTTCTAATCCAGCCTGCAGATCTCGCATGCCGAAAGAAGAAACACAATACCGGGGGAGAGGGTATACCCTCTTCACATGTCTGGAGGTCGCCGTGTCGTCGCGGCCTTGCCGGCGCTTCCAATCAGTTCGTTCCAAAGCGTGGTTTCCGTGCCGGACCGCCTGCTAGACGTTATAATGCTAGCGATCATGAAGTACCCAGCGGTCCGAATCCGATATCGAATAGATGA	ADL-AC
Ginkgo biloba	GbCLE2	GenBank	KT343282	HEVPSGPNPISN	MADEALRCCSTYRRLRIRHRRGKTSNYRPSGSDRVRKRCTSAFILVLLLLAVFCRPLESARTINACRTAKKQRGMVVSTHVRRSQRDSNRRLIASNNNFHIPPNNQTARHRPTAPSTASTRYNASDHEVPSGPNPISN-	ATGGCTGATGAAGCTCTGAGATGTTGCTCTACATACAGACGTCTAAGAATACGCCACAGGAGGGGTAAAACGTCTAATTACAGGCCGTCTGGATCAGACAGGGTGAGAAAAAGGTGTACGAGTGCATTTATTCTAGTACTGCTACTCCTTGCTGTTTTTTGCCGGCCTCTCGAGTCTGCGCGTACGATCAACGCATGTCGAACTGCGAAGAAACAAAGGGGAATGGTGGTGTCTACTCATGTCCGAAGATCGCAGCGGGACTCGAACCGCCGACTTATTGCTTCCAACAACAACTTCCATATTCCACCGAACAACCAGACTGCTCGCCATCGCCCAACAGCGCCTTCGACTGCTTCTACACGTTATAATGCAAGCGATCATGAGGTTCCAAGCGGCCCA…	LES-AR
Adiantum aethiopicum	AaCLE1	GenBank	KT343283	HEVPSGPNPISN	MQIKLQRLRHGIALLVLYCLLLAPVFATTRQSTGGWHGVAVAPQPSAGISESVTISDHHRVQKTNSLNWHHTSRTDQAQLVRRQKEVLKRGKRKRAKTKLLHEVPSGPNPISNEIPTKLVDAQKLPTSMP-	ATGCAGATTAAGCTCCAGCGTTTGCGGCACGGAATTGCGCTTCTCGTGTTGTATTGCTTGCTCTTGGCACCTGTTTTTGCAACGACCAGACAATCGACAGGCGGATGGCACGGTGTTGCGGTTGCTCCGCAGCCTTCAGCAGGCATATCTGAGAGTGTGACGATTAGTGATCATCATCGTGTACAAAAAACAAACAGCTTGAATTGGCATCACACATCACGAACGGATCAGGCTCAATTAGTGAGGAGGCAGAAGGAGGTCTTGAAGAGAGGCAAGAGAAAGAGAGCGAAGACGAAGTTGCTGCATGAGGTTCCGTCGGGCCCTAACCCTATCAGCAATGAGATACCCACCAAGCTTGTAGATGCCCAAAAGCTCCCCACCTCCATGCCCTAA	VFA-TT
Selaginella kraussiana	SkCLE1	GenBank	KT343284	HSVPSGPNPVGN	MKMRSSRLPCGSCSTSRLLQLAILCGLLISTISSRQAPLDAPSSNQVNPQHVANVCKGPSCTSMFQSQQLHSVPSGPNPVGNSLPGKVLVSKRSPPHPPPPNGQV-	ATGAAGATGCGCAGCTCCCGCCTGCCTTGCGGTTCCTGTTCAACTTCAAGACTTCTTCAGCTGGCAATACTCTGTGGCCTCCTCATATCCACCATATCATCAAGGCAAGCTCCCCTGGATGCTCCATCTTCGAACCAGGTGAATCCACAACACGTCGCCAACGTTTGCAAAGGGCCAAGCTGCACGAGTATGTTTCAGTCACAGCAACTTCACTCGGTTCCATCGGGACCAAATCCAGTAGGAAATTCACTTCCAGGGAAAGTCCTTGTTTCTAAGAGATCACCTCCCCATCCACCTCCACCAAATGGTCAAGTTTGA	TIS-SR
TDR genes obtained from database
species	gene name	database	sequence ID	kinase domain	whole protein	CDS
Arabidopsis thaliana	AtTDR	GenBank	NM_125541	GMGSTGTVYKAEMPNGEIIAVKKLWGKNKENGKIRRRKSGVLAEVDVLGNVRHRNIVRLLGCCTNRDCTMLLYEYMPNGSLDDLLHGGDKTMTAAAEWTALYQIAIGVAQGICYLHHDCDPVIVHRDLKPSNILLDADFEARVADFGVAKLIQTDESMSVVAGSYGYIAPEYAYTLQVDKKSDIYSYGVILLEIITGKRSVEPEFGEGNSIVDWVRSKLKTKEDVEEVLDKSMGRSCSLIREEMKQMLRIALLCTSRSPTDRPPMRDVLLIL	MKKKNISPSLVLHPLLLLLLPFFAFNSLALKFSPQLLSLLSLKTSLSGPPSAFQDWKVPVNGQNDAVWCSWSGVVCDNVTAQVISLDLSHRNLSGRIPIQIRYLSSLLYLNLSGNSLEGSFPTSIFDLTKLTTLDISRNSFDSSFPPGISKLKFLKVFNAFSNNFEGLLPSDVSRLRFLEELNFGGSYFEGEIPAAYGGLQRLKFIHLAGNVLGGKLPPRLGLLTELQHMEIGYNHFNGNIPSEFALLSNLKYFDVSNCSLSGSLPQELGNLSNLETLFLFQNGFTGEIPESYSNLKSLKLLDFSSNQLSGSIPSGFSTLKNLTWLSLISNNLSGEVPEGIGELPELTTLFLWNNNFTGVLPHKLGSNGKLETMDVSNNSFTGTIPSSLCHGNKLYKLI…	ATGAAAAAGAAGAACATTTCTCCTTCTCTTGTTCTTCATCCCCTTCTCCTTCTTCTACTTCCTTTCTTTGCTTTCAATTCCTTAGCTCTCAAGTTTTCACCTCAACTCTTGTCTCTCCTTTCCCTTAAAACATCTCTCTCTGGCCCTCCCTCTGCCTTTCAAGACTGGAAAGTCCCCGTTAACGGTCAAAACGACGCCGTTTGGTGTTCTTGGTCCGGTGTAGTCTGTGATAATGTAACGGCTCAAGTCATTTCCCTCGACCTCTCTCACCGGAACCTCTCTGGTCGTATTCCTATACAGATTCGTTACTTGTCGAGCTTACTCTACTTAAATCTCAGTGGGAATTCTTTGGAAGGTTCGTTTCCAACTTCTATCTTTGATCTCACCAAGCTCACTACC…
Picea abies	PabTDR1	Congenie	MA_587787g0010	GMGSAGTVYKAEMPNGEVIAVKKLWKNQKETNRKRRGVLAEVDVLGNVRHRNIVRLLGCCSNNETTLLLYEHMPNGSLADLLHGNKEANVLADWMTRYKIAVGVAQGLMYLHHDCYPVVVHRDVKPSNILLDADMEARVADFGVAKLIQTDESMSVIAGSYGYIAPEYAYTLQVDEKSDIYSFGVVLLEILTGRRSVDSEFGDAINIVDWVRSKIQTKEGIAEVLDQNVGASCSSVQEEMMLVLRVALLCTTRCPADRPSMRDVVSML	KNIWSTPTLQILSASFANISGSLPSFRNCGSLYRLELQGNSLSGNIPEDIGHCQKLLNLHLHRNQLSGTIPLELALLPAITEIDLSHNALTGMIPERFDNCSTLEIFNVSFNHLTGPIPSYGPMFKNINISAFAGNPNLCGGVLSPCYEFPPYYPPEGKKQSPMIWVMACVFALCLFVLIVGTRCFYKQYKWYVSGGNKYRSEHDEGPWKMTAFQRLNFTMDAILECLKSSNVIGMGSAGTVYKAEMPNGEVIAVKKLWKNQKETNRKRRGVLAEVDVLGNVRHRNIVRLLGCCSNNETTLLLYEHMPNGSLADLLHGNKEANVLADWMTRYKIAVGVAQGLMYLHHDCYPVVVHRDVKPSNILLDADMEARVADFGVAKLIQTDESMSVIAGSYGYIA…	CGAAGAATATCTGGAGTACACCAACTCTGCAGATACTTTCCGCCTCTTTTGCTAATATTTCAGGCTCCCTTCCTTCGTTCAGAAACTGCGGGTCTCTTTACAGGCTTGAGCTGCAAGGCAATTCTTTATCCGGGAACATTCCGGAAGACATCGGGCATTGCCAGAAGCTTCTGAATTTACACCTCCATAGAAATCAGCTTAGCGGAACGATTCCGCTGGAGCTCGCGCTGCTGCCTGCCATAACGGAAATCGATCTTTCACACAATGCCCTAACTGGAATGATCCCGGAAAGGTTCGATAATTGCAGCACCCTGGAGATTTTCAACGTTTCGTTCAATCATCTTACTGGACCCATTCCTTCTTACGGTCCCATGTTCAAGAACATCAATATCAGTGCCT…
Picea abies	PabTDR2	Congenie	MA_25086g0010	GIGASGTVYRAEMPGGQVIAVKKLWRVEKERGKRRKGVLAEVEVLGNVKHRNIVKLLGCCSNNEETLLLYEYMPNGSLANLLHGRKEENMLTEWTTRYNIAVGVAQGLCYLHQDCCPAIVHRDVKPSNILLDSDMTARVADFGVAKLIRTDSEAMSTVAGSYGYIAPEYAYTLQVFEKSDIYSFGVVLLELLTGRKPMDPDFGEGCNIVDWVKEKVQTKEGMEEILDQSVGVSSSSVKEEMILVVKVALLCTSRSPIDRPSMRDVVTML	MVVYTSNNNKKLHFIKDLINNYEVVWDLPIVLPVWIPNSPLLGSPICNGDPSSPLHDSVLGYGGFLVAAIETGGLPNSHASLDFPFEPLDVMHLCAPPSSYNLFEVLETALGGDKKVVPVLRGRRGIGEGEVDEVPELDGEIAFEKNREEEGSRLRLGVDLSLKKILRGGQRGYEKGKEGGWGEKQRGYEKGKEGGWGEKRGIFGRGFQSGVLSRGFRVGNAWRPSDEVVFVKTDQCCDMPDSETADPAVCNVEGEFVFSNEVPEEVRALLALKSGLTDSLGKLSDWKYAVNGTSVSPCSWSGITCNNESRVVALDLSSKNLTGTVAQEVEFLTHILSFNISHNQFCGPLPEVIFRLSSLRSLDISYNFFNGSLPGGVSGLKNLVDFNAYSNDFTGALP…	ATGGTGGTATACACATCTAACAACAACAAAAAATTACATTTCATAAAAGACCTGATTAATAATTATGAGGTTGTCTGGGATCTTCCTATTGTTCTGCCAGTTTGGATTCCAAATTCGCCTCTACTAGGTTCTCCTATATGTAATGGAGATCCAAGTTCTCCTCTGCATGATAGCGTTCTTGGTTATGGCGGATTTCTTGTTGCTGCAATTGAGACTGGAGGCCTGCCAAATTCTCATGCATCCCTTGATTTTCCTTTTGAACCTCTTGATGTCATGCATTTGTGCGCTCCTCCATCCTCTTACAATCTGTTCGAAGTGCTCGAAACTGCTCTCGGAGGAGATAAAAAGGTTGTTCCAGTTCTCAGGGGGAGGAGGGGTATTGGAGAGGGGGAGGTAGAT…
Picea glauca	PgTDR1	Genbank	BT_117695	GMGSAGTVYKAEMPNGEVIAVKKLWKNQKETNRKRQGVLAEVDVLGNVRHRNIVRLLGCCSNNETTLLLYEHMPNGSLADLLHGNKEANVLADWMTRYKIAVGVAQGLMYLHHDCYPVVVHRDVKPSNILLDADMEARVADFGVAKLIQTDESMSVIAGSYGYIAPEYAYTLQVDEKSDIYSFGVVLPEILTGRRSVDSEFGDAINIVDWVRSKIQTKEGIAEVLDQNVGASCSSVQEEMMLVLRVALLCTTRCPADRPSMRDVVSML	RPGGPWKMTAFQRLNFTMDAILECLKSSNVIGMGSAGTVYKAEMPNGEVIAVKKLWKNQKETNRKRQGVLAEVDVLGNVRHRNIVRLLGCCSNNETTLLLYEHMPNGSLADLLHGNKEANVLADWMTRYKIAVGVAQGLMYLHHDCYPVVVHRDVKPSNILLDADMEARVADFGVAKLIQTDESMSVIAGSYGYIAPEYAYTLQVDEKSDIYSFGVVLPEILTGRRSVDSEFGDAINIVDWVRSKIQTKEGIAEVLDQNVGASCSSVQEEMMLVLRVALLCTTRCPADRPSMRDVVSMLSEAKPRRKTLLNLHCLQQQQQQLLRSDPPSQATSPTASKTMA-	CGGCCGGGGGGCCCCTGGAAAATGACCGCCTTCCAGCGCCTGAATTTCACGATGGACGCCATTCTTGAATGCCTGAAGAGCTCCAACGTAATCGGCATGGGATCTGCCGGAACTGTTTACAAGGCCGAGATGCCCAATGGCGAGGTCATTGCCGTCAAAAAGCTCTGGAAAAACCAGAAAGAAACCAATAGGAAGCGCCAAGGAGTCTTGGCTGAGGTGGATGTTCTTGGCAATGTCCGGCACAGGAACATCGTCAGGCTTCTTGGGTGCTGTTCTAACAATGAGACCACGCTTCTGCTGTACGAACACATGCCAAACGGTAGCCTGGCGGATCTGCTGCACGGCAACAAGGAGGCCAACGTACTGGCCGACTGGATGACCAGATACAAGATCGCAGTC…
Ginkgo biloba	GbTDR1	oneKP	scaffold-SGTW-0045604-Ginkgo_biloba	see below	AFQRLNFTVEAILECLKSSNIIGMGAAGTVYKAEMPSGEVIAVKKLWRNQKEASRRRRGVLAEVDVLGNVRHRNIVRLLGCCSNNENTLLLYEYMPNGSLADLLHGNKEANMLADWMTRYKIAVGVAQGLMYLHHDCYPVVVHRDVKPSNILLDADMEARVADFGVAKLIQTDESMSVIAGSYGYIAPEYAYTLQVDEK	CTTTTCGTCTACTTGGAGAGTGTAAGCGTATTCTGGAGCAATGTAGCCATATGAGCCTGCAATAACAGACATGGATTCGTCTGTTTGAATGAGTTTTGCCACACCAAAATCAGCAACTCGAGCTTCCATATCAGCATCAAGCAAAATATTACTGGGCTTAACGTCTCTATGCACCACAACAGGGTAACAGTCATGGTGAAGATACATAAGACCCTGAGCTACTCCAACAGCAATCTTGTATCTGGTCATCCAGTCAGCCAGCATGTTGGCCTCTTTGTTTCCATGCAAGAGATCAGCCAGGCTGCCATTAGGCATGTATTCATACAGCAAAAGAGTGTTCTCATTATTAGAACAGCACCCAAGCAGTCTAACTATGTTCCTGTGTCTCACATTGCCCAA…
Azolla filiculoides	AfTDR1	GenBank	AzfiRT02619	GRGATGTVYRAVMPSGEVVAVKKLWMSLKIKSSKGAKGSSKLVEPRGFEIEVDLLGSIRHRNIVRLLGYCSNNVNTLLIYEYMTNGSLHDALHGKDRGCILLADWVTRYNVAVGIAQGLCYLHHDCFPLVVHRDVKSNNILLDSNMEARVADFGVAKLVETANESMSMIAGSYGYIAPEYAYTLKVDEKTDIYSFGVVLLELLTGKRPIEPEFGDAVNIVEWVRGKVRCKAGIVDALDANVGASCTMVQEEMLLVLRIALLCTSRCPRDRPSMRDVVTML	MKKKKACIPHINLLPLLLLHMLWMEASISMAAGGSGADSGLSTEGAALLELKAGLEDPFGHLSDWQAPSGNTSTSTSTTLFPCAWTGVTCNTSASVTGLDLSQRNLSGTLSDAAFRALPWLVSFNASCNALSGALPASLFSHLPGLVALDLSRNYFEAEFPPISPASLSSLSFFSAYSNNFTGAIPGAFSELPRLRHLDLGGSFFQGPIPPQLGALSSLTYLGLSGNLLVGPIPPELGALSQLQHMVIGYNKFSSHIPPEFGNLTNLLYMDLCCTNLSGPIPPELGRLGSLNTLFLYRNSLSGPIPPDLGQMSSLMSLDLSVNNLSGSVPPEFGGLRSLTLLSLMYNNLAGTLPQAIGDLPNLLTLLIWNNSFSGPLPSTLGRASPLQWLDVSSNLFEG…	ATGAAGAAGAAGAAGGCATGTATCCCACACATCAACCTACTACCACTACTACTCCTACACATGTTGTGGATGGAGGCCAGTATATCCATGGCGGCGGGCGGTTCCGGCGCGGATTCGGGCCTCTCGACGGAAGGAGCTGCCCTTCTCGAGCTCAAGGCGGGCTTAGAAGACCCGTTCGGCCACCTCTCGGATTGGCAAGCCCCGAGCGGAAACACGAGCACGAGCACGAGCACGACATTGTTCCCGTGCGCGTGGACGGGCGTGACTTGCAACACGTCCGCCTCGGTCACGGGCCTCGACCTCTCGCAACGCAACCTATCGGGCACGCTCTCCGACGCGGCCTTCCGCGCCCTCCCGTGGCTCGTGTCCTTCAACGCCTCGTGCAACGCGCTCTCGGGC…
Azolla filiculoides	AfTDR2	GenBank	AzfiRT01423	GKGASGVVYKAEMPSHEVVAVKKLWMTHTKSREAKGFEIEANLLGSIRHRNIVRLLGYCSNNVTTLLVYEYMTNGSLHDALHSKNQAYFLTDWVSRYNIAIGIAQGLCYLHHDCFPQIVHRDVKSNNILLDCNMEARLADFGLAKLVESNESMSMIAGSYGYIAPEYAYTLKVDEKIDIYSFGVVLLELLTGRRPIDAEFGEAANIVEWVRSKITKSKSDMLDALDTNVGASCPIVQEEMMLVLRIALLCTSKLPRDRPSMRDVVTML	PLFLYRNGLSGHIPPELGRMSSLMSLDLSVNNLIGHIPDELGELKSLTLLSLMYNSLNGSMPQGIGDLPNLLTLLIWNNSFSGELPQQLGTNSPLQWLDVSSNFFQGPIPPNLCLHSNLTKLILFKNQFSGPIPGSLAGCQSLLRVRIQDNVLSGTIPLGFGSLPKLTRLELQLNNLIGNIPLDFSSISGSSDNSSKLSYVDLSYNYLDGGLPMNIWSLPSIQSFLASGNNLSGPIHDNFDVCPTLAVLVLSENHFSGKIPTGISKCRKLITIELEQNELTGEIPEELATMPNLGVLDLSQNLLFGRIPFQFQSSITLESFNVSYNNLSGPVPSEGMFKTASISSFVGNPNLCGGMLPQSCFMDGYDSERKEKTRIHTQLMFWLIGCVLVVSLVISITG…	CCCGCTCTTCCTCTACCGCAACGGGTTGTCCGGACACATCCCGCCCGAGCTCGGCCGGATGAGCTCCTTGATGTCGCTCGATCTTTCCGTAAACAACTTGATCGGACACATCCCGGATGAGCTCGGGGAGCTCAAAAGCTTAACCCTCCTAAGCCTTATGTACAACAGCTTGAATGGCTCAATGCCCCAAGGTATTGGGGACTTGCCAAACTTGCTCACTTTGCTCATTTGGAACAACTCCTTTAGTGGCGAGCTCCCGCAACAGCTCGGGACCAACTCTCCTCTCCAATGGCTCGATGTCTCGTCTAACTTCTTCCAAGGCCCGATCCCTCCTAACCTTTGCCTACACTCCAATCTCACCAAGCTTATCCTCTTCAAGAACCAATTCTCGGGTCCAAT…
Equisetum giganteum	EgTDR1	GenBank	Locus_13946_Transcript_1_1_m.27082	GMGASGTVYKAEMANGELIAVKKLWRSEKETNTKGGEMLSEVDVLGSVRHRNIVRLLGYCMNKETTLLLYEFMPNGSLGDLLHGNKEATNALLANWITRYNIAMGVAQGLCYLHHDCFPIVLHRDVKSNNILLDMNMEARVADFGVAKLLESNSTEAMSSIAGSYGYIAPEYAYTLQVNEKSDIYSFGVVLLELLTGKRPVEPEFGESANIVEWVRRKIETSDGILEVLDANIAGSLRWLREEMSLVLRVALLCTSKLPTDRPSMRDVVTML	MGAPLLLLFLLVIASVSRQEANPIPTLLALKRGLEDPDGNLLNWEPTSSPCKWSGIMCESIDGTSTVVGLDLSGMNLSGLISSDIIALDRLQVLNISRNKFTGPFQGVVFFGISSLKTLDISYNSFNGTLEMAVGTLSNLVSFSAFSNDFAGPLPRVPPDLFPSLRRLDLGGSYFASPIPPAYGSLSQLEYLDLSGNSLSGSIPSELGELSNLLVLKLGWNYYSGGIPDSFGNLSSLELLDIAGANLSGGIPATLSKLDRLHTLFLYNNSLSSAIPPEMAAMRSLMSLDLSENKLIGVIPDSFKSLMNLTLLSLMYNGLSGAIPSGLARLPKLETFLGWNNQFSGGLPQEFGRFSPLAWLDVSANGLEGSIPSGLCEGGKLFKLMLFSNKFSGSIPTRL…	ATGGGAGCTCCACTTCTCCTTCTCTTTCTTCTTGTAATTGCTTCTGTATCTAGGCAAGAGGCCAACCCAATCCCTACTTTGCTTGCCCTAAAGAGGGGTTTAGAGGACCCTGACGGAAACCTCCTCAATTGGGAGCCAACTTCTTCACCATGCAAATGGTCTGGTATTATGTGTGAATCCATTGATGGAACTTCTACGGTAGTCGGGCTGGACCTTTCTGGGATGAATCTAAGTGGGCTCATTTCCTCTGATATTATAGCCCTTGACAGACTCCAGGTGTTAAATATAAGCCGAAACAAATTCACCGGCCCTTTCCAGGGGGTCGTCTTCTTCGGCATATCTAGTCTGAAGACACTTGATATAAGCTACAATAGCTTTAACGGGACGCTCGAAATGGCT…
Pteridium aquilinum subsp. Aquilinum	PaqTDR1	SRA	SRR043594.31065.2	TRYNIAVGIAQGLCYLHHDCFPQVVHRDVKSNNILLDCNMEARVADFGVAKLVETNESMSMIAGSYGYIAPEYAYTLKVDEKTDIYSFGVVLLELLTGRRPIESEFGDSANIVEWVRGKVRSKTGIVDALDVNVGATCSTVQEEMLLVLRIALL	TRYNIAVGIAQGLCYLHHDCFPQVVHRDVKSNNILLDCNMEARVADFGVAKLVETNESMSMIAGSYGYIAPEYAYTLKVDEKTDIYSFGVVLLELLTGRRPIESEFGDSANIVEWVRGKVRSKTGIVDALDVNVGATCSTVQEEMLLVLRIALL-	GGACAAGGTACAATATTGCTGTAGGAATAGCACAGGGCCTCTGCTACCTCCACCATGATTGCTTTCCACAGGTGGTGCATAGAGATGTGAAGTCCAACAATATTCTGCTTGATTGCAACATGGAAGCTCGGGTGGCCGATTTCGGCGTCGCAAAACTGGTAGAGACCAATGAATCCATGTCAATGATTGCGGGCTCTTACGGCTACATTGCACCAGAGTATGCCTACACTCTTAAGGTGGATGAGAAGACGGACATATACAGCTTTGGAGTCGTGCTTTTGGAGCTGTTGACGGGGAGAAGGCCTATTGAATCAGAGTTTGGAGACTCGGCGAACATTGTGGAGTGGGTGAGGGGAAAGGTAAGGAGCAAGACAGGCATCGTGGATGCGTTGGACGTGA…
Pteridium aquilinum subsp. Aquilinum	PaqTDR2	SRA	SRR043594.474557.2	PATESKSPRFSDRGRSFGQHTTSDIVRLLGYCSNNVNTLLVYEYMTNGSLDDALHAKDRATFLTDWVSRYNIAVGIAQGLCYLHHDCFPQIVHRDVKSNNILLDCNMDARLADFGLAKLVETNESMSMIAGSYGYIAPEYAYTLKVDEKTDIYSFGVVLLETCA	PATESKSPRFSDRGRSFGQHTTSDIVRLLGYCSNNVNTLLVYEYMTNGSLDDALHAKDRATFLTDWVSRYNIAVGIAQGLCYLHHDCFPQIVHRDVKSNNILLDCNMDARLADFGLAKLVETNESMSMIAGSYGYIAPEYAYTLKVDEKTDIYSFGVVLLETCA	CCGGCTACTGAGAGCAAGAGTCCGAGGTTTTCAGATAGAGGCAGATCTTTTGGGCAGCATACGACATCGGACATTGTCCGGTTGCTCGGCTACTGCTCCAACAATGTCAACACTTTGCTTGTGTATGAGTACATGACCAATGGCAGTCTAGATGATGCCCTTCATGCGAAGGACCGGGCTACTTTTTTAACCGATTGGGTTTCGAGGTACAATATTGCAGTGGGTATAGCACAGGGTCTTTGTTATTTGCACCATGACTGCTTTCCACAAATCGTCCATCGAGATGTCAAGTCCAATAACATCCTGTTAGATTGCAACATGGACGCCCGACTCGCAGACTTTGGACTGGCCAAGCTGGTGGAAACCAATGAATCAATGTCAATGATTGCAGGGTCTTAT…
Selaginella moellendorffii	SmTDR1-A	GenBank	XM_002973529	GKGGMGVVYKAEMASGEVVALKQLCNNKESYYTDQGFLSEVKVLGGIRHRNIVRLLGYCSNHHTDMLLYEYMPNGSLSDLLHGQKNSSSLLADWVARYNIAMGVAQGLAYLHHDCFPHVIIHRDVKSSNILLDHNMDARVADFGLAKLIEARESMSVVAGSYGYIAPEYAYTMKVREKGDIYSYGVVLLELLTGKRPIEPEFGEGSNIVDWVHSKLRKGRLVEVLDWSIGGCESVREEMLLVLRVAMLCTSRAPRDRPTMRDVVSML	WFTVFFSFLVISSKTALCPASQDAVNLLALKLDIVDGLGYLSDWKDSTTTPCSWTGVTCDDEHQISSLNLASMNLTGRVNENIGLLSSLSVLNLSDNSLSGDLPLAMTSLTNLDTLDISENQFTGRLTNAIANLHLLTFFSAHDNNFTGPLPSQMARLVDLELLDLAGSYFSGSIPPEYGNLTKLKTLKLSGNLLTGEIPAELGNLVELNHLELGYNNYSGGIPREFGKLVQLEYLDMSLTGLSGSIPAEMGNLVQCHTVFLYKNRLSGILPPEIGNMSGLMSLDISDNQLSGPIPESFSRLARLTLLHLMMNNLNGSIPEQLGELENLETLSVWNNLITGTIPPRLGHTRSLSWIDVSSNLISGEIPRGICKGGSLIKLELFSNSLTGTIPDMTNCKW…
Selaginella moellendorffii	SmTDR1-B	GenBank	XM_002975556	GKGGMGVVYKAEMASGEVVALKQLCNNKESYYTDQGFLSEVKVLGGIRHRNIVRLLGYCSNHHTDMLLYEYMPNGSLSDLLHGQKNSSSLLADWVARYNIAMGVAQGLAYLHHDCFPHVIIHRDVKSSNILLDHNMDARVADFGLAKLIEARESMSVVAGSYGYIAPEYAYTMKVREKGDIYSYGVVLLELLTGKRPIEPEFGEGSNIVDWVHSKLRKGRLVEVLDWSIGCCESVREEMLLVLRVAMLCTSRAPRDRPTMRDVVSML	ASQDAVNLLALKLDIVDGLGYLSDWKGSTTTPCSWTGVTCDDEHQISSLNLASMNLTGRVNENIGLLSSLSVLNLSDNSLSGDLPLAMTSLTNLDTLDISENQFTGRLTNAIANLHLLTFFSAHDNNFTGPLPSQMARLVDLELLDLAGSYFSGSIPPEYGNLTKLKTLKLSGNLLTGEIPAELGNLVELNHLELGYNNYSGGIPREFGKLVQLEYLDMSLTGLSGSIPAEMGNLVQCHTVFLYKNRLSGILPPEIGNMSGLMSLDISDNQLSGPIPESFSRLGRLTLLHLMMNNLNGSIPEQLGELENLETLSVWNNLITGTIPPRLGHTRSLSWIDVSSNLISGEIPRGICKGGSLIKLELFSNSLTGTIPDMTNCKWLFRARFHDNHLSGPIPAAF…
Selaginella moellendorffii	SmTDR2-A	GenBank	XM_002961172	GKGAAGTVYKAEMKNGEVLAVKKLNTSARKDTAGHVQRGFLAEVNLLGGIRHRNIVRLLGYCSNGDTSLLIYEYMPNGSLSDALHGKAGSVLADWVARYKVAVGIAQGLCYLHHDCFPQIVHRDVKSSNILLDADMEARVADFGVAKLVECSDQPMSVVAGSYGYIPPEYAYTMRVDERGDVYSFGVVLLELLTGKRPVEPEFGDNVNIVEWVRHKILQCNTTSNNPASHKVSNSVLDPSIAAPGSSVEEEMVLVLRIALLCTSKLPRERPSMRDVVTML	MDPAKLLQDWWSDPSSGAAASHCQWSGVTCSTAAGPVTSLDLHSKNLSGSLSSHLGRLSSLSFLNLSDNALSGPLPPAIAELSNLTVLDIAVNLFSGELPPGLGSLPRLRFLRAYNNNFSGAIPPDLGGASALEHLDLGGSYFDGAIPSELTALQSLRLLRLSGNVLTGEIPASIGKLSALQVLQLSYNPFLSGRIPDSIGDLGELRYLSLERCNLSGAIPPSIGNLSRCNTTFLFQNRLSGPLPSSMGAMGELMSLDLSNNSLSGPIPDSFAALHRLTLLNLMINDLSGPLPRFIGELPSLQVLKIFTNSFTGSLPPGLGSSPGLVWIDASSNRLSGPIPDWICRGGSLVKLEFFANRLTGSIPDLSNCSQLVRVRLHENRLSGPVPREFGSMRGLNK…
Selaginella moellendorffii	SmTDR2-B	GenBank	XM_002969400	GKGAAGTVYKAEMKNGEVLAVKKLNTSARKDTAGHVQRGFLAEVNLLGGIRHRNIVRLLGYCSNGDTSLLIYEYMPNGSLSDALHGKAGSVLADWVARYKVAVGIAQGLCYLHHDCFPQIVHRDVKSSNILLDADMEARVADFGVAKLVECSDQPMSVVAGSYGYIPPEYAYTMRVDERGDVYSFGVVLLELLTGKRPVEPEFGDNVNIVEWVRLKILQCNTTSNNPASHKVSNSVLDPSIAAPGSSVEEEMVLVLRIALLCTSKLPRERPSMRDVVTML	MDPAKLLQDWWSDPSSGVAASHCQWSGVTCSTAAGPVTSLDLHSKNLSGSLSSHLGRLSSLSFLNLSDNALSGPLPPAIAELSNLTVLDIAVNLFSGELPPGLGSLPRLRFLRAYNNNFSGAIPPALGGASALEHLDLGGSYFDGAIPGELTALQSLRLLRLSGNALTGEIPASIGKLSALQVLQLSYNPFLSGRIPDSIGDLGELRYLSLERCNLSGAIPPSIGNLSRCNTTFLFQNRLSGPLPSSMGAMGELMSLDLSNNSLSGPIPDSFAALHRLTLLNLMINDLSGPLPRFIGDLPSLQVLKIFTNSFTGSLPPGLGSSPGLVWIDASSNRLSGPIPDGICRGGSLVKLEFFANRLTGSIPDLSNCSQLVRVRLHENRLSGPVPREFGSMRGLNK…
Arabidopsis thaliana	AtPXL1	GenBank	NM_100732	GMGAIGIVYKAEVMRRPLLTVAVKKLWRSPSPQNDIEDHHQEEDEEDDILREVNLLGGLRHRNIVKILGYVHNEREVMMVYEYMPNGNLGTALHSKDEKFLLRDWLSRYNVAVGVVQGLNYLHNDCYPPIIHRDIKSNNILLDSNLEARIADFGLAKMMLHKNETVSMVAGSYGYIAPEYGYTLKIDEKSDIYSLGVVLLELVTGKMPIDPSFEDSIDVVEWIRRKVKKNESLEEVIDASIAGDCKHVIEEMLLALRIALLCTAKLPKDRPSIRDVITML	MAIPRLFFLFYYIGFALFPFVSSETFQNSEQEILLAFKSDLFDPSNNLQDWKRPENATTFSELVHCHWTGVHCDANGYVAKLLLSNMNLSGNVSDQIQSFPSLQALDLSNNAFESSLPKSLSNLTSLKVIDVSVNSFFGTFPYGLGMATGLTHVNASSNNFSGFLPEDLGNATTLEVLDFRGGYFEGSVPSSFKNLKNLKFLGLSGNNFGGKVPKVIGELSSLETIILGYNGFMGEIPEEFGKLTRLQYLDLAVGNLTGQIPSSLGQLKQLTTVYLYQNRLTGKLPRELGGMTSLVFLDLSDNQITGEIPMEVGELKNLQLLNLMRNQLTGIIPSKIAELPNLEVLELWQNSLMGSLPVHLGKNSPLKWLDVSSNKLSGDIPSGLCYSRNLTKLILFNN…
Arabidopsis thaliana	AtPXL2	GenBank	NM_119007	GMGATGIVYKAEMSRSSTVLAVKKLWRSAADIEDGTTGDFVGEVNLLGKLRHRNIVRLLGFLYNDKNMMIVYEFMLNGNLGDAIHGKNAAGRLLVDWVSRYNIALGVAHGLAYLHHDCHPPVIHRDIKSNNILLDANLDARIADFGLARMMARKKETVSMVAGSYGYIAPEYGYTLKVDEKIDIYSYGVVLLELLTGRRPLEPEFGESVDIVEWVRRKIRDNISLEEALDPNVGNCRYVQEEMLLVLQIALLCTTKLPKDRPSMRDVISML	MKMKIIVLFLYYCYIGSTSSVLASIDNVNELSVLLSVKSTLVDPLNFLKDWKLSDTSDHCNWTGVRCNSNGNVEKLDLAGMNLTGKISDSISQLSSLVSFNISCNGFESLLPKSIPPLKSIDISQNSFSGSLFLFSNESLGLVHLNASGNNLSGNLTEDLGNLVSLEVLDLRGNFFQGSLPSSFKNLQKLRFLGLSGNNLTGELPSVLGQLPSLETAILGYNEFKGPIPPEFGNINSLKYLDLAIGKLSGEIPSELGKLKSLETLLLYENNFTGTIPREIGSITTLKVLDFSDNALTGEIPMEITKLKNLQLLNLMRNKLSGSIPPAISSLAQLQVLELWNNTLSGELPSDLGKNSPLQWLDVSSNSFSGEIPSTLCNKGNLTKLILFNNTFTGQIPAT…
TDR genes isolated from cDNA
species	gene name	database	sequence ID	kinase domain	whole protein	CDS
Ginkgo biloba	GbTDR1	GenBank	KT343285	GMGAAGTVYKAEMPSGEVIAVKKLWRNQKEASRRRRGVLAEVDVLGNVRHRNIVRLLGCCSNNENTLLLYEYMPNGSLADLLHGNKEANMLADWMTRYKIAVGVAQGLMYLHHDCYPVVVHRDVKPSNILLDADMEARVADFGVAKLIQTDESMSVIAGSYGYIAPEYAYTLQVDEKSDIYSFGVVLLELLTGRRSVDSEFGDAINIVDWVRGKIQTKEGILQVLDQNVGASCSSVQEEMILVLRVALLCTTRCPADRPSMRDVVTML	INEIDLSHNELTGMIPERFDNCSTLEIFNVSYNRLTGPIPSYGPIFRNMSISALAGNQGLCGGVLSPCFDFPPPSEYTPQNKKPGPLVWVMGAVFALALFILIVGTRCFYKQYKWYISGNKYRTEHDEGPWKMTAFQRLNFTVEAILECLKSSNIIGMGAAGTVYKAEMPSGEVIAVKKLWRNQKEASRRRRGVLAEVDVLGNVRHRNIVRLLGCCSNNENTLLLYEYMPNGSLADLLHGNKEANMLADWMTRYKIAVGVAQGLMYLHHDCYPVVVHRDVKPSNILLDADMEARVADFGVAKLIQTDESMSVIAGSYGYIAPEYAYTLQVDEKSDIYSFGVVLLELLTGRRSVDSEFGDAINIVDWVRGKIQTKEGILQVLDQNVGASCSSVQEEMILV…	GTATAAACGAAATTGATCTGTCCCACAATGAGCTCACAGGGATGATCCCTGAAAGGTTTGATAATTGCAGTACTCTAGAGATTTTCAATGTGTCCTACAATCGTTTAACAGGCCCAATTCCTTCCTATGGGCCTATCTTCAGGAACATGAGTATCAGTGCCCTGGCAGGCAATCAAGGTCTGTGTGGAGGGGTGTTGAGCCCATGTTTTGATTTTCCACCCCCTTCAGAGTATACGCCCCAGAACAAGAAACCAGGTCCATTAGTGTGGGTTATGGGAGCTGTTTTTGCCCTTGCATTGTTCATTCTGATAGTTGGAACCCGGTGTTTCTACAAGCAATACAAGTGGTATATCTCTGGAAATAAGTACAGAACCGAGCATGATGAAGGGCCATGGAAGA…
Adiantum aethiopicum	AaTDR1	GenBank	KT343286	GMGAAGTVYRADVPSGEVIAVKKLWRSQKEVDVKDEQILGEVDVLGSVRHRNIVRLLGCCANSETTLLLYEYMPNGSLGDLLHGNKEVNILADWMTRYKIAMGVAQGLCYLHHDCFPVVVHRDVKSNNILLDSNMEARVADFGVAKLIEETESMSVIAGSYGYIAPEYAYTMQVDEKSDIYSFGVVLLELLTGKRPVEAEYGDAVNIVEWVRVKVQGGEDAAAVEVLGGEGAALDWVREEMMLVLRVALLCTSKAPIDRPSMRDVVTML	RGCPPLLTLDVSENLLTGSISSGLGLCQRLTLLNLSGNKLN IPIEFASLPVLATLGLSHNNLSGSIPSDFQNSTALEVFDVSYNNLSGIVPSSGLFKIINPGMLVGNADLCGGTLGACATLEDEIPQPHHVSNKKSLGLMAWVITAIFAIALVVLMASFRCFYKQYKWYICSKLKQDGDEDGWKLTAFQRLSFTAEDIVQCLTTNNIIGMGAAGTVYRADVPSGEVIAVKKLWRSQKEVDVKDEQILGEVDVLGSVRHRNIVRLLGCCANSETTLLLYEYMPNGSLGDLLHGNKEVNILADWMTRYKIAMGVAQGLCYLHHDCFPVVVHRDVKSNNILLDSNMEARVADFGVAKLIEETESMSVIAGSYGYIAPEYAYTMQVDEKSDIYSFGVVLLEL…	GCGGGGATGCCCACCCCTTTTAACATTGGATGTTTCCGAAAATCTACTCACTGGAAGCATATCATCCGGTCTTGGCCTTTGCCAGAGGCTCACTTTGCTCAATCTGAGTGGCAACAAGCTCAATGGCTCCATACCCATAGAGTTTGCAAGCTTGCCTGTCTTAGCCACATTGGGGCTCTCTCACAATAACCTAAGTGGTTCAATACCTTCAGATTTTCAGAACTCAACTGCCTTGGAGGTGTTTGACGTCTCTTATAACAATCTTTCTGGTATAGTACCCTCCTCGGGTCTCTTCAAGATCATCAACCCGGGCATGCTTGTTGGCAATGCGGACCTATGTGGTGGCACCTTGGGTGCTTGTGCGACTTTAGAGGACGAAATCCCGCAACCTCACCACGT…
Selaginella kraussiana	SkTDR1	GenBank	KT343287	ERGDVYSFGVVLLELLTGKRPVEPEFGDNVSIVEWVRESILKGNKVQRKGGDKDEQPGVEVLDPSLAVPGSAVEEEMVLVLRIALLCTSKLPRERPSMRDVVTML	ERGDVYSFGVVLLELLTGKRPVEPEFGDNVSIVEWVRESILKGNKVQRKGGDKDEQPGVEVLDPSLAVPGSAVEEEMVLVLRIALLCTSKLPRERPSMRDVVTMLSEAMPRRKESL-	TATGCATACACCATGCGTGTAGACGAGAGGGGAGACGTCTACAGCTTCGGGGTGGTGCTGCTAGAACTTTTGACAGGAAAGAGGCCAGTAGAGCCTGAGTTTGGGGACAATGTGAGCATAGTTGAGTGGGTACGAGAAAGCATTCTCAAGGGAAATAAGGTGCAGAGGAAAGGTGGTGACAAAGATGAGCAGCCTGGAGTTGAGGTTTTAGATCCAAGTTTAGCGGTTCCAGGATCGGCCGTGGAAGAGGAAATGGTACTCGTCCTCAGGATTGCGTTGCTTTGCACCAGCAAACTACCAAGGGAACGTCCTTCCATGCGGGATGTTGTGACCATGCTTTCGGAGGCAATGCCCAGGAGAAAAGAGAGTTTGTAACTAGTTTTTAAAACTTATAAGGCA…
Outgroup genes
species	gene name	database	sequence ID	kinase domain	whole protein
Arabidopsis thaliana	AtER	TAIR	NM_128190	GHGASSTVYKCVLKNCKPVAIKRLYSHNPQSMKQFETELEMLSSIKHRNLVSLQAYSLSHLGSLLFYDYLENGSLWDLLHGPTKKKTLDWDTRLKIAYGAAQGLAYLHHDCSPRIIHRDVKSSNILLDKDLEARLTDFGIAKSLCVSKSHTSTYVMGTIGYIDPEYARTSRLTEKSDVYSYGIVLLELLTRRKAVDDESNLHHLIMSKTGNNEVMEMADPDITSTCKDLGVVKKVFQLALLCTKRQPNDRPTMHQVTRVL	MALFRDIVLLGFLFCLSLVATVTSEEGATLLEIKKSFKDVNNVLYDWTTSPSSDYCVWRGVSCENVTFNVVALNLSDLNLDGEISPAIGDLKSLLSIDLRGNRLSGQIPDEIGDCSSLQNLDLSFNELSGDIPFSISKLKQLEQLILKNNQLIGPIPSTLSQIPNLKILDLAQNKLSGEIPRLIYWNEVLQYLGLRGNNLVGNISPDLCQLTGLWYFDVRNNSLTGSIPETIGNCTAFQVLDLSYNQLTGEIPFDIGFLQVATLSLQGNQLSGKIPSVIGLMQALAVLDLSGNLLSGSIPPILGNLTFTEKLYLHSNKLTGSIPPELGNMSKLHYLELNDNHLTGHIPPELGKLTDLFDLNVANNDLEGPIPDHLSSCTNLNSLNVHGNKFSGTIPRAF…
Arabidopsis thaliana	AtCLV1	TAIR	NM_106232	GKGGAGIVYRGSMPNNVDVAIKRLVGRGTGRSDHGFTAEIQTLGRIRHRHIVRLLGYVANKDTNLLLYEYMPNGSLGELLHGSKGGHLQWETRHRVAVEAAKGLCYLHHDCSPLILHRDVKSNNILLDSDFEAHVADFGLAKFLVDGAASECMSSIAGSYGYIAPEYAYTLKVDEKSDVYSFGVVLLELIAGKKPVGEFGEGVDIVRWVRNTEEEITQPSDAAIVVAIVDPRLTGYPLTSVIHVFKIAMMCVEEEAAARPTMREVVHML	MAMRLLKTHLLFLHLYLFFSPCFAYTDMEVLLNLKSSMIGPKGHGLHDWIHSSSPDAHCSFSGVSCDDDARVISLNVSFTPLFGTISPEIGMLTHLVNLTLAANNFTGELPLEMKSLTSLKVLNISNNGNLTGTFPGEILKAMVDLEVLDTYNNNFNGKLPPEMSELKKLKYLSFGGNFFSGEIPESYGDIQSLEYLGLNGAGLSGKSPAFLSRLKNLREMYIGYYNSYTGGVPPEFGGLTKLEILDMASCTLTGEIPTSLSNLKHLHTLFLHINNLTGHIPPELSGLVSLKSLDLSINQLTGEIPQSFINLGNITLINLFRNNLYGQIPEAIGELPKLEVFEVWENNFTLQLPANLGRNGNLIKLDVSDNHLTGLIPKDLCRGEKLEMLILSNNFFFG…
Arabidopsis thaliana	AtBAM1	TAIR	NM_125967	GKGGAGIVYKGVMPNGDLVAVKRLAAMSRGSSHDHGFNAEIQTLGRIRHRHIVRLLGFCSNHETNLLVYEYMPNGSLGEVLHGKKGGHLHWDTRYKIALEAAKGLCYLHHDCSPLIVHRDVKSNNILLDSNFEAHVADFGLAKFLQDSGTSECMSAIAGSYGYIAPEYAYTLKVDEKSDVYSFGVVLLELVTGRKPVGEFGDGVDIVQWVRKMTDSNKDSVLKVLDPRLSSIPIHEVTHVFYVAMLCVEEQAVERPTMREVVQIL	MKLFLLLLFLLHISHTFTASRPISEFRALLSLKTSLTGAGDDKNSPLSSWKVSTSFCTWIGVTCDVSRRHVTSLDLSGLNLSGTLSPDVSHLRLLQNLSLAENLISGPIPPEISSLSGLRHLNLSNNVFNGSFPDEISSGLVNLRVLDVYNNNLTGDLPVSVTNLTQLRHLHLGGNYFAGKIPPSYGSWPVIEYLAVSGNELVGKIPPEIGNLTTLRELYIGYYNAFEDGLPPEIGNLSELVRFDGANCGLTGEIPPEIGKLQKLDTLFLQVNVFSGPLTWELGTLSSLKSMDLSNNMFTGEIPASFAELKNLTLLNLFRNKLHGEIPEFIGDLPELEVLQLWENNFTGSIPQKLGENGKLNLVDLSSNKLTGTLPPNMCSGNKLETLITLGNFLFGSI…
Arabidopsis thaliana	AtBAM2	TAIR	NM_114827	GKGGAGIVYKGTMPKGDLVAVKRLATMSHGSSHDHGFNAEIQTLGRIRHRHIVRLLGFCSNHETNLLVYEYMPNGSLGEVLHGKKGGHLHWNTRYKIALEAAKGLCYLHHDCSPLIVHRDVKSNNILLDSNFEAHVADFGLAKFLQDSGTSECMSAIAGSYGYIAPEYAYTLKVDEKSDVYSFGVVLLELITGKKPVGEFGDGVDIVQWVRSMTDSNKDCVLKVIDLRLSSVPVHEVTHVFYVALLCVEEQAVERPTMREVVQIL	MKLLLLLLLLLLLHISHSFTVAKPITELHALLSLKSSFTIDEHSPLLTSWNLSTTFCSWTGVTCDVSLRHVTSLDLSGLNLSGTLSSDVAHLPLLQNLSLAANQISGPIPPQISNLYELRHLNLSNNVFNGSFPDELSSGLVNLRVLDLYNNNLTGDLPVSLTNLTQLRHLHLGGNYFSGKIPATYGTWPVLEYLAVSGNELTGKIPPEIGNLTTLRELYIGYYNAFENGLPPEIGNLSELVRFDAANCGLTGEIPPEIGKLQKLDTLFLQVNAFTGTITQELGLISSLKSMDLSNNMFTGEIPTSFSQLKNLTLLNLFRNKLYGAIPEFIGEMPELEVLQLWENNFTGSIPQKLGENGRLVILDLSSNKLTGTLPPNMCSGNRLMTLITLGNFLFGSI…
Arabidopsis thaliana	AtBAM3	TAIR	NM_118146	GKGGRGIVYKGVMPNGEEVAVKKLLTITKGSSHDNGLAAEIQTLGRIRHRNIVRLLAFCSNKDVNLLVYEYMPNGSLGEVLHGKAGVFLKWETRLQIALEAAKGLCYLHHDCSPLIIHRDVKSNNILLGPEFEAHVADFGLAKFMMQDNGASECMSSIAGSYGYIAPEYAYTLRIDEKSDVYSFGVVLLELITGRKPVDNFGEEGIDIVQWSKIQTNCNRQGVVKIIDQRLSNIPLAEAMELFFVAMLCVQEHSVERPTMREVVQMI	MADKIFTFFLILSSISPLLCSSLISPLNLSLIRQANVLISLKQSFDSYDPSLDSWNIPNFNSLCSWTGVSCDNLNQSITRLDLSNLNISGTISPEISRLSPSLVFLDISSNSFSGELPKEIYELSGLEVLNISSNVFEGELETRGFSQMTQLVTLDAYDNSFNGSLPLSLTTLTRLEHLDLGGNYFDGEIPRSYGSFLSLKFLSLSGNDLRGRIPNELANITTLVQLYLGYYNDYRGGIPADFGRLINLVHLDLANCSLKGSIPAELGNLKNLEVLFLQTNELTGSVPRELGNMTSLKTLDLSNNFLEGEIPLELSGLQKLQLFNLFFNRLHGEIPEFVSELPDLQILKLWHNNFTGKIPSKLGSNGNLIEIDLSTNKLTGLIPESLCFGRRLKILILF…
Azolla filiculoides	AfCLL1	GenBank	AzfiRT07442	GKGASGTVYKCATPSGYVAVKRLPSTASKTAHNAAAATGGKGGGSGGDIVKLEVVCGSSQDDHGFSAEIETLGKIRHRNIVKLLGCCSSRETNFLVYEYMPNGSLGELLHGPKGGSALDWSLRYKIALDAANGLRYLHHDCSPRIVHRDVKSNNILLDSKFEAHVADFGLAKALNTCKGPNNDPESMTSVAGSYGYIAPEYVYTLTVDEKSDTYSFGTVLLELLTGKRPLEPEFGEGVNIAQWAKSKVKNVGKQGNPGMLQVIDEILDSRLAPNMAQQHQQQQQALVLLRIALRCVSDLPVQRPSMHEVVQIL	MVLLSLSYVLTPLLVLLLAHPPTAFAAPAAASNNNTIHSEMQALLTLKQSLDDPMGFLDGWTVVHLLPQQSDNVTTHAATMAINYTASPCTWSGVSCNYIHNWDSIENPTAVVVALDLSSMNLSGVVSPAIADLHNLARLSLAANNLTGELPAEVCDIGPNLRYLNLSNNMFSGEFPARNLSKIAQLEVLDAYNNNFEGPLPVEISKLRRSMRHLHLGGNYFNGSIPPQFGGMQSLVYLALSGNSLTGRIPLELGNLALLRELYLGYFNQFDGGIPPSFGSLTQLSVLDMAQCGLGGTIPPQLFRNLTNLRSLFLYTNSLTGPIPHTVGNLVHLRFLDLSNNRLSGSIPGEMRNMTSLQLLHLFRNQIGGSIPSFIGDLPSLHVLSLWQNQITGLVPQQ…	ATGGTTCTTCTCTCCCTATCTTATGTCTTGACACCTCTACTAGTGCTGCTTCTAGCCCATCCTCCCACTGCATTTGCTGCTCCGGCAGCCGCTAGTAATAATAACACTATCCACAGCGAAATGCAAGCCCTCTTGACATTGAAGCAGAGCTTAGATGATCCCATGGGCTTCCTCGACGGCTGGACTGTTGTGCACTTGCTGCCCCAGCAGTCGGATAATGTCACAACTCATGCCGCCACGATGGCGATCAACTATACTGCTAGTCCTTGCACTTGGAGTGGGGTTTCCTGCAATTACATTCACAATTGGGATAGTATTGAGAATCCCACGGCCGTTGTCGTGGCTCTTGATCTCTCTTCCATGAACCTCTCGGGAGTCGTCTCACCCGCCATTGCGGAC…
Azolla filiculoides	AfCLL2	GenBank	AzfiRT06364	GKGGSGTVYKCETPSGYVAVKRLPSGTYGKEEVGHDKVGNSESNNNNMHTMSDDHGFSAEIRTLGKIRHRNIVRLLGCCSSKDTNLLVYEYMPNGSLGELLHGPKGGSLDWEKRYKIAIEAAHGLRYLHHDCCPIIVHRDVKSNNILLDSGYEAHVADFGLAKALDYPESMSSVAGSYGYIAPEYVYTLKVDEKSDIYSFGVVLLELLTGKRPFEPEFGEGVDIAQWVRKKVQTREGVMQVLDKRMSVDLSQHMVVSQIMLVLKVALHCLVDLPMQRPTMHEVVQML	MNLSGSISPSIGLLHNLVNVSMALNNLSGPIPPLLSQIGSSLNLLNLSNNLLTSNLHSQNQSQDLTHLHLHLNFSNLPCLQVLDLYNNNLSGPLPIGVTKLPSLRHLHLGGNYFSGPIPPAFGSYPNLSYLALSGNSLTGTIPSELGNLTSLRELYLGYFNQFEGGIPPSLGRLTRLIRLDMAECGLSGNIPPELENLTSLDSLFLQINSLSGPVPRGLGKLVHLKSLDLSNNFLSGHIPLDLANLRGLELLNLFRNEIHGEIPDFFAALPSLKVLSLWENNMTGSVPTQLGLLQDLVILDLSSNAFIGPIPPDLCARGHLERLVLFNNHFSGYIPESLGTNCSNLVRIRLGHNNLSGPIPSGLMSLPSLQILEAPLNRLSGSIPAQIPYNDKLGRLDL…	ATGAACTTGAGTGGCTCCATCTCTCCTTCCATAGGCCTCCTCCACAACCTTGTCAATGTGTCCATGGCACTCAACAACTTAAGTGGGCCCATCCCACCTCTCCTCTCCCAAATCGGCTCATCCTTGAACCTCCTAAACCTCTCCAACAACCTCCTTACCTCCAATCTCCATAGCCAAAACCAAAGTCAAGACCTAACCCATCTCCATCTCCATCTCAACTTCTCCAACCTCCCATGCCTCCAAGTGCTAGACCTCTACAACAACAACTTGAGCGGTCCATTACCGATCGGCGTGACGAAGCTCCCGAGCCTACGGCACCTCCACCTCGGCGGAAACTACTTCTCGGGACCCATCCCGCCCGCATTCGGCTCCTACCCAAACCTCTCCTACCTAGCCCTC…
Equisetum giganteum	EgCLL1	GenBank	Locus_4159_Transcript_1_1_m.9200	GKGGAGTVYKCLMPNGEMVAVKRLPGIRKGSSYDHGFSAEIQTLSKIRHRHIVRLLGCCSNEDTNLLVYEYMPNGSLGDLLHGPKGGSLDWPTRYRIAIEAAKGLCYLHHDCCPVIVHRDVKSNNILLDSNFEAHVADFGLAKVLQETGKSESMSSIAGSYGYIAPEYAYTWKVDEKCDIYSFGVVMLELLAGRRPIEPDYGEGGDIAQWVKKMVKTKEGTLQVLDPRMGVHKGSEEMQEVMLALRVALLCSEELPWQRPTMREVVHML	MKAEFTAPFVNPSVLRTMMLADLPLFFLLLAFCLIPVWAVTPSQETQALLSIKSHLLDVGSHLHSWNLSDSNTPCLWSGVACDGAGSITSLDLSYMKLSGYLSGDIAGLVNLISLNVAVNNITGGLPKEIASISNLHSINISNNLFNGSFPADISRLQFLSILDCYNNNFTGRLPLEISQMGSLRHLHLGGNYFEGNIPPQYGNLVNLTYLALSGNSLTGKIPPQLGNILQLRELYLGYYNQFDGGIPLEFGRLANLIRLDVANCGLTGNLPEELGSLAQLDTLFLQINYLSGPIPPSFGNLTSLRYLDLSNNQLTGPLPTQLAKLYNLELLSLFRNKLHGGIPALLSGMPKLQELYLWDNNMTGRVPQRLGRNRRLVSVDLSSNSFRGPIPPYLCAGH…	ATGAAAGCAGAGTTCACAGCCCCATTTGTGAATCCAAGTGTATTAAGAACGATGATGCTTGCTGATCTTCCCCTCTTCTTCCTCCTCTTGGCTTTTTGCCTAATCCCAGTTTGGGCAGTAACCCCTTCCCAAGAGACCCAAGCTTTGCTCTCTATTAAGTCTCATTTGTTAGATGTGGGAAGCCATCTTCATAGTTGGAATTTGTCGGATTCCAATACCCCTTGCCTTTGGTCGGGTGTTGCCTGTGATGGCGCTGGTTCCATCACCTCCTTGGATCTCTCCTACATGAAGCTCTCCGGTTACTTATCTGGTGATATCGCTGGATTGGTGAACCTCATTAGCCTGAATGTAGCAGTCAACAATATCACCGGAGGCCTACCTAAAGAAATCGCCTCGATT…
Equisetum giganteum	EgCLL2	GenBank	Locus_11892_Transcript_1_1_m.23868	GKGGAGTVYKCVMPNGEAVAVKMLPGIRKGSSNDHGFSAEIQTLGKIRHRHIVRLLGCCSNEDTNLLVYEFMQNGSLGELLHGPKGSSLDWPSRYRIAVEAAKGLCYLHHDCSPIIVHRDVKSNNILLDSNFEAHVADFGLAKVLLDTGKSESMSSIAGSYGYIAPEYAYTLKVDEKSDIYSFGVVLLELLTGRRPIEPEYGEGGDIVQWVKKKVPTKQGSTEVLDSRMNLGEGCAEPMQEVMLVLRVALLCLEELPLQRPTMREVLQML	MSIPYTPFSMLVFFIFCLLLASAEAMITPNQEEAQALLAVKFRLTDNAGRLRNWNLSYPPVSPCLWSGLACDSSGSIVSLDLTGMNLTGSLSGNISGLTRLVNLTLALNNITGRLPVEIAEMTSLRFVNVSNNLFSGSLPANLSNLRELSVLDCYNNNMSGKLPLEVSELRNLRHLHLGGNYFEGSIPPQYSNLINLTYLALSGNSLTGKIPPEISNLAQLEELYLGYYNQYDGGIPPEIGRLSNLLRLDIADCGLTGELPEELGKLTKLNTLFLQINSLTGTIPLSFGKLISLRSLDLSNNQLTGSFPVELAKLAKLELVSLFRNEFHGSIPTFFGDLPKLQVLYLWENNITGKIPQHLGSNRQLQRLDLSSNALTGPIPPQLCLGGKLERVILLNNF…	ATGAGCATACCTTACACTCCCTTCAGCATGCTTGTTTTCTTCATTTTCTGCTTATTGTTAGCCTCGGCAGAGGCCATGATCACACCTAATCAAGAAGAAGCTCAAGCCCTGCTTGCGGTAAAATTCCGCCTGACTGACAATGCCGGTCGCCTCCGTAACTGGAACCTGTCGTATCCACCTGTATCTCCTTGCCTCTGGTCGGGTCTGGCATGTGACTCCTCTGGTTCCATCGTCTCCCTCGACCTCACTGGCATGAACCTGACTGGTTCCCTGTCTGGTAATATCTCCGGGTTGACGCGCCTCGTCAATCTCACTCTCGCTCTCAACAATATCACCGGAAGGCTGCCGGTGGAAATCGCTGAAATGACTTCTCTGCGCTTCGTTAATGTTTCCAACAAC…
Equisetum giganteum	EgCLL3	GenBank	Locus_5892_Transcript	GKGGAGTVYKCVMPNGEIVAVKRLPGICKGSSDDHGFSAEIQTLGKIRHRHIVRLLGCCSNQDTNLLVYEFMQNGSLGELLHGPKGKTLDWAMRYRIAIEAAKGLCYLHHDCSPIIVHRDVKSNNILLDSNFEAHVADFGLAKVLQDTGKSESMSSVAGSYGYIAPEYVYTLKVDEKSDIYSFGVVLLELFTGRRPIEPHYGDGGDIVQWVKKKVPSKEGTLEVLDSRMCVQEGSHLMHEVMLVLRVALLCLEELPLQRPTMREVVQML	MKISDPYLLPLFFFFLFFSFFFFLSQFTYALPETEILLSVKSELSDDGNNLYSWNSSNPSPPCLWPGVTCDFSGSVVSLDLSYMNLSGRLSGHIGLLRNLVNLTLAVNNITGLLPVEITGISTLRFLNISNNFFTGLLPVNFSNLKRLSVFDCYNNNFTGPLPVELSQLAGTLNHLHLGGNYFDGTIPPEYSKLVNLTYLALSGNCLTGRIPPELGNLAELQELYLGYFNQFDGGIPPEIGKLANLIRLDMAYSGLNGDIPVELGSLSKLDSLFLQINDFTGSIPVSLGNLTRLRSLDLSNNKLTGSIPSQLVNLQNLELMSLFRNQLHGGIPAFVGDLPKLQVLYLWENNMTGGIPQQLGRNRQLLRVDLSSNSFTGPIPPHLCLSGKLQKLILLNNF…	ATGAAGATTTCTGACCCTTATTTGCTTCCTCTCTTCTTCTTCTTCCTCTTCTTCTCTTTCTTCTTCTTCTTAAGCCAATTCACATATGCCTTGCCGGAAACAGAAATCCTGCTTTCCGTAAAATCGGAATTATCCGATGATGGAAACAATCTCTATAGCTGGAATTCTTCGAACCCTTCACCACCCTGCCTTTGGCCCGGTGTTACCTGTGACTTTTCTGGTTCTGTGGTCTCCCTTGACCTCTCTTATATGAACCTTTCCGGTCGTTTATCCGGTCATATTGGCCTCCTTAGAAACCTTGTCAACCTCACCCTTGCTGTTAACAATATCACTGGACTGCTGCCGGTAGAAATCACCGGAATTTCTACCCTCCGCTTCCTCAACATTTCTAATAACTTC…
Equisetum giganteum	EgCLL4	GenBank	Locus_7611_Transcript_1_1_m.16286	GKGGAGVVYKGIMPNGQKVAVKRLAKGCSSNDRGFSAEIQTLGKIRHRHIVRLLGSCSNHDTNLLVYEYMPNGSLGELLHGPRATLLDWANRYRIAVEAAKGLCYLHHDCFPSIVHRDVKSNNILLDSNFEAHVADFGLAKVLQESGKSECMSSVAGSYGYIAPEYGYTLKVDKKSDIYSFGVVLLELLTGRRPLEPEYGDGVDIAQWVRKKVVTKEGTLEVLDSRMGVAQGSDEMTEVMLVLRVALLCLEDLPIQRPMMREVVQML	MCLFSVLAILTQLQLGLSLLPPSSTPTLSPAVAASPTSSEVAALLAVKSSLVDHSGHLRSWTVAAPSLAPAPVNGTVASSPCSWAGVACDSSGAVIALDLTSMGLSGTLAGDIGLLTHLVNLTLSLNEFSGRLPADKMQNLLSLRYLNISNNGFNGSLPAALSELQLLEVLDVYNNNFSGSLPPQLSRLPNLRHLHLGGNFFQSGIPPQYGNLQNLTYLALSGNSLTGRIPPELANLARLEYLFLGYFNVYRGGIPAELGRLSNLIRLDIAYCNLTGSIPPELGNLSKLDSLFLQVNSLTGPIPPQLGNLTQLKSLDLSNNALSGEIPDALAGMQKLELLSMFRNELHGPIPAFVGDLPRLQVLFLWDNNMTGPVPQHLGENGQLLLIDLSSNFFSGLI…
Selaginella moellendorffii	SmCLL1-A	GenBank	XM_002969990	GRGGSGTVYRAEMPNGEVVAVKRLCKATSDETGSGSHDHGFSAEIQTLGKIRHRNIVKLLGCCSNEETNLLVYEYMPNGSLGELLHSKKRNLLDWTTRYNIAVQSAFGLCYLHHDCSPLIVHRDVKSNNILLDSGFEAHVADFGLAKFFQASSAGKCESMSSIAGSYGYIAPEYAYTLKVSEKADIFSFGVVLLELITGRKPTEQEFRDSGLGIVKWVKKVMDEAKDGVLSIVDSTLRSSQLPVHEVTSLVGVALICCEEYPSDRPTMRDVVQML	LSILLLLAASPSAARGFQDKSALLALKASMIDSSGSLDDWTETDDTPCLWTGITCDDRLSRVVALDLSNKNLSGIVSSSIGRLTELINLTLDVNNFTGNLPGELATLHDLHFLNVSHNAFTGDFPGRFSNLQLLEVLDAYNNNFSGPLPIELSRLPNLRHLHLGGSYFEGEIPPSYGNMTSLSYLALCGNCLVGPIPPELGYLVGLEELYLGYFNHFTGGIPPELGRLLNLQKLDIASCGLEGVIPAELGNLSNLDSLFLQINHLSGPIPPQLGDLVNLKSLDLSNNNLTGAIPIELRKLQNLELLSLFLNGLSGEIPAFVADLPNLQALLLWTNNFTGELPQRLGENMNLTELDVSSNPLTGPLPPNLCKGGQLEVLVLIENGITGTIPPALGHCKSL…
Selaginella moellendorffii	SmCLL1-B	GenBank	XM_002985181	GRGGSGTVYRAEMPNGEVVAVKRLCKATSDETGSGSHDHGFSAEIQTLGKIRHRNIVKLLGCCSNEETNLLVYEYMPNGSLGELLHSKKRNLLDWTTRYSIAVQSAFGLCYLHHDCSPLIVHRDVKSNNILLDSGFEAHVADFGLAKFFQASSAGKCESMSSIAGSYGYIAPEYAYTLKVSEKADIFSFGVVLLELITGRKPTEQEFRDSGLGIVKWVKKVMDEAKDGVLSIVDSTLRSSQLPVHEVTSLVGVALICCEEYPSDRPTMRDVVQML	MDWSVALSILLLLAASSSVARGFQDKSALLALKAAMIDSSGSLDDWTETDDTPCLWTGITCDDRLSRVVALDLSNKNLSGIFSSSIGRLTELINLTLDVNNFTGNLPSELATLHDLHFLNVSHNTFTGDFPGRFSNLQLLEVLDAYNNNFSGPLPIELSRLPNLRHLHLGGSYFEGEIPPSYGNMTSLSYLALCGNCLVGPIPPELGYLVGLEELYLGYFNHFTGGIPPELGRLLNLQKLDIASCGLEGVIPAELGNLSNLDSLFLQINHLSGPIPPQLGDLVNLKSLDLSNNNLTGAIPIELRKLQNLELLSLFLNGLSGEIPAFVADLPNLQALLLWTNNFTGELPQRLGENMNLTELDVSSNPLTGPLPPNLCKGGQLEVLVLIENGITGTIPPAL…
Selaginella moellendorffii	SmCLL2-A	GenBank	XM_002991499	GRGGSGTVYKAMMRSGELVAVKRLASCPVNSGKRSSGSRSSHDDFGFSAEVQTLGKIRHMNIVKLLGFCSNHETNLLVYEYMPNGSLGEVLHGVGTKACPVLDWETRYKVAVQAANGLCYLHHDCSPLIVHRDVKSNNILLDSNLRAHVADFGLAKLFQGSDKSESMSSVAGSYGYIAPEYAYTLKVNEKSDIYSFGVVLLELVTGRRPIEPGYGDEIDIVKWVRKMIQTKDGVLAILDPRMGSTDLLPLHEVMLVLRVALLCSSDQPAERPAMRDVVQML	MRLLLIALAIILAHAAQDPEVAGSEEVAALLGVKELLVDEFGHTNDWSASDSSPCSWTGIQCDDDGFVSALNLGGKSLNGSLSGLPLARLRHLVNISLEQNNLAGPLPPELSLLPRLRFLNISHNNFGYGFPANLSAIATLEVLDTYNNNFSGPLPPELGALQSIRHLHLGGSYFSGAIPPELGNLTTLRYLALSGNSLTGRIPPELGNLGELEELYLGYYNEFEGGIPREIGKLANLVRIDLGFCGLTGRIPAEIGNLSRLDSIFLQINNLSGPIPAEIGLLSALKSLDLSNNLLSGPIPDELAMLESIALVNLFRNRLTGSIPSFFGDLPNLEVLQLWANNLTGSIPPQLGQASLSLMTVDLSSNSLSGSIPDKICWGGALQVLILYGNQIGGALPE…
Selaginella moellendorffii	SmCLL2-B	GenBank	XM_002971705	GRGGSGTVYKAMMRSGELVAVKRLASCPVNSGKRSSGSRSSHDDFGFSAEVQTLGKIRHMNIVKLLGFCSNHETNLLVYEYMPNGSLGEVLHGVGTKACPVLDWETRYKVAVQAANGLCYLHHDCSPLIVHRDVKSNNILLDSNLRAHVADFGLAKLFQGSDKSESMSSVAGSYGYIAPEYAYTLKVNEKSDIYSFGVVLLELVTGRRPIEPGYGDEIDIVKWVRKMIQTKDGVLAILDPRMGSTDLLPLHEVMLVLRVALLCSSDQPAERPAMRDVVQML	MRLLLIALAIILAHAAQDPEVAGSEEVAALLGVKELLVDEFGHTNDWSASDSSPCSWTGIQCDDDGFVSALNLGGKSLNGSLSGLPLARLRHLVNISLEQNNLAGPLPPELSLLPRLRFLNISHNNFGYGFPANLSAIATLEVLDTYNNNFSGPLPPELGALQSIRHLHLGGSYFSGAIPPELGNLTTLRYLALSGNSLTGRIPPELGNLGELEELYLGYYNEFEGGIPREIGKLANLVRIDLGFCGLTGRIPAEIGNLSRLDSIFLQINNLSGPIPAEIGLLSALKSLDLSNNLLSGPIPDELAMLESIALVNLFRNRLSGSIPSFFGDLPNLEVLQLWANNLTGSIPPQLGQASLSLMTVDLSSNSLSGSIPDKICWGGALQVLILYGNQIGGALPE…
Selaginella moellendorffii	SmCLL3-A	GenBank	XM_002965168	GRGGSGIVYKGVMPSGEIVAVKKLSGFNPAAAAGVARGKIGGSMSHSDHGFSAEVQTLGKIRHRNIVKLLGFCSNKETNVLVYEYMPNGSLGEALHGSSKGAVMLDWATRYKIALQAANGLCYLHHDCSPLIVHRDVKSNNILLDAEFQARVADFGLAKLFQDSGKSESMSSIAGSYGYIAPEYAYTLKVNEKSDIYSFGVVLLELVSGRRPIEPEFGDGVDIVQWVRKKIQTKDGVLEVLDSRIREENLPLQEIMLVLRVALLCTSDLPVDRPTMRDVVQML	MTPITPLFLAIVVFFTTAAEGLTPDGQSLLAFKASIEDPATHLRDWNESDATPCRWTGITCDSQNRVSSLTLSNMSLSGSIAPGTLSRLSALANLSLDVNDLGGALPAELLGALPLLRYLNISHCNFSGDFPANLSSASPSLAILDAYNNNFTGALPIGLSALPLLAHVHLGGSLFSGSIPREYGSIKSLRYLALSGNDLSGEIPAEMGDLESLEQLYLGYYNHFSGGIPRSFGRLKSLRRLDLASAGINGSIPIELGGLRRLDTLFLQLNSLAGSIPDAIGGLRALQSLDLSCNQLTGGIPASLEKLQELKLLNLFRNNLSGEIPSFVGDMPNLEVLFLWGNGFVGAIPEFLGGNGQLWMLDLSKNALNGSVPSSLCRGGKLATLILQQNRLSGSIPE…
Selaginella moellendorffii	SmCLL3-B	GenBank	XM_002962247	GRGGSGIVYKGVMPSGEIVAVKKLSGFNPAAAAGVARGKIGGSMSHSDHGFSAEVQTLGKIRHRNIVKLLGFCSNKETNVLVYEYMPNGSLGEALHGSSKGAVMLDWATRYKIALQAANGLCYLHHDCSPLIVHRDVKSNNILLDAEFQARVADFGLAKLFQDSGKSESMSSIAGSYGYIAPEYAYTLKVNEKSDIYSFGVVLLELVSGRRPIEPEFGDGVDIVQWVRKKIQTKDGVLEVLDSRIREENLPLQEIMLVLRVALLCTSDLPVDRPTMRDVVQML	MTPITPLFLAILVFFTAAAEGLTPDGQSLLAFKASIEDPATHLRDWNESDATPCRWTGITCDSQNRVSSLTLSNMSLSGSIAPGTLSRLSALANLSLDVNDLGGALPAELLGALPLLRYLNISHCNFSGDFPANLSSASPSLAILDAYNNNFTGALPIGLSALPLLAHVHLGGSLFSGSIPREYGSIKSLQYLALSGNDLSGEIPAEMGDLESLEQLYLGYYNHFSGGIPRSFGRLKSLRRLDLASAGINGSIPIELGGLRRLDTLFLQLNSLAGSIPDAIGGLRALQSLDLSCNQLTGGIPASLEKLQELKLLNLFRNNLSGEIPSFVGDMPNLEVLFLWGNGFVGAIPEFLGGNGQLWMLDLSKNALNGSVPSSLCRGGKLATLILQQNRLSGSIPE…
Physcomitrella patens	PpCLL1	GenBank	XM_001754675	GRGGAGTVYRGVMPSGEIVAVKRLAGEGKGAAHDHGFSAEIQTLGKIRHRNIVRLLGCCSNHETNLLVYEYMPNGSLGELLHSKDPSVNLDWDTRYNIAIQAAHGLCYLHHDCSPLIVHRDVKSNNILLDSTFHARVADFGLAKLFQDTGISESMSSIAGSYGYIAPEYAYTLKVNEKSDIYSFGVVLMELLTGKRPIESEFGDGVDIVQWVRRKIQTKDGVLDLLDPRMGGAGVPLQEVVLVLRVALLCSSDLPIDRPTMRDVVQML	MRDRLGGTIAFCFRVITIVLFLLQRTLSVAIYDERLALIALKATIDDPESHLADWEVNGTSSPCLWTGVDCNNSSSVVGLYLSGMNLSGTISSELGNLKNLVNLSLDRNNFTEDLPADIVTLTQLKYLNVSTNSFGGALPSNFSQLQLLQVLDCFNNFFSGPLPPDLWKISTLEHVSLGGNYFEGSIPPEYGKFPNLKYFGLNGNSLTGPIPAELGNLTGLQELYMGYYNNFSSSIPATFGNLTNLVRLDMASCGLVGAIPHELGNLGQLDTLFLMLNSLEGPIPASLGNLVNLRSLDLSYNRLTGILPNTLIYLQKLELMSLMNNHLEGTVPDFLADLPNLEVLYLWKNQLTGPIPENLGQNMNLTLLDLSSNHLNGSIPPDLCAGQKLQWVILLENQ…
Physcomitrella patens	PpCLL2	GenBank	XM_001752616	GRGGAGTVYKGVMPNGQIVAVKRLAGEGKGAAHDHGFSAEIQTLGKIRHRNIVRLLGCCSNHETNLLIYEYMPNGSLGELLHSKERSEKLDWETRYNIAVQAAHGLCYLHHDCSPLIVHRDVKSNNILLDSTFQAHVADFGLAKLFQDTGKSESMSSIAGSYGYIAPEYAYTLKVNEKSDIYSFGVVLMELLTGKRPIEAEFGDGVDIVQWVRRKIQTKDGVIDVLDPRMGGVGVPLQEVMLVLRVALLCSSDLPVDRPTMRDVVQML	MELVASDPLPEEGLALLAMKSSFADPQNHLENWKLNGTATPCLWTGITCSNASSVVGLNLSNMNLTGTLPADLGRLKNLVNISLDLNNFTGVLPAEIVTLLMLQYVNISNNRFNGAFPANVSRLQSLKVLDCFNNDFSGSLPDDLWIIATLEHLSLGGNYFEGSIPSQYGSFPALKYLGLNGNSLTGPIPPELGKLQALQELYMGYFNNYSSGIPATFGNLTSLVRLDMGRCGLTGTIPPELGNLGNLDSMFLQLNELVGVIPVQIGNLVNLVSLDLSYNNLSGIIPPALIYLQKLELLSLMSNNFEGEIPDFIGDMPNLQVLYLWANKLTGPIPEALGQNMNLTLLDLSSNFLNGTIPSDLCAGQKLQWVILKDNQLTGPIPENFGNCLSLEKIRLSN…
