# Supplementary material for: A Role of TDIF Peptide Signaling in Vascular Cell Differentiation is Conserved Among Euphyllophytes
Source: Front Plant Sci. 2015 Nov 26;6:1048. doi: 10.3389/fpls.2015.01048 (PMC4659896; doi:10.3389/fpls.2015.01048)
Supplement: Supplementary file 2 [file Table2.XLSX]

## Sheet: Table S2
Table S2 Primers information
primer name	sequence
TDIF_dgn_F1_3race	CAYGARGTICCIWSIGGICC
TDIF_dgn_F2_3race	GARGTICCIWSIGGICCIAA
GbCLE1_GSP1_3race	CATGTCTGGAGGTCGCCGTGTCGTCG
GbCLE1_GSP2_3race	GTATACTGGACCGCCCAAACCCTAGCG
GbCLE1_GSP1_5race	TCATCTATTCGATATCGGATTAGGCCCGC
GbCLE1_GSP2_5race	CCGGTATTGTGTTTCTTCTTTCGGCATGCG
GbCLE2_GSP1_3race	CATCGCCCAACAGCGCCTTCGACTGC
GbCLE2_GSP2_3race	GATCATGAGGTTCCAAGCGGCCCAAATCCC
GbCLE2_GSP1_5race	TCAATTTGATATGGGATTTGGGCCGC
GbCLE2_GSP2_5race	GAAGCAGTCGAAGGCGCTGTTGGGCG
AaCLE1_GSP1_5race	CTAGAAGAGGGAACTTGGGTGTGGGC
AaCLE1_GSP2_5race	TTAGGGCATGGAGGTGGGGAGC
SkCLE14_GSP1_5race	TCCTCAGGTGAGAGAACTTTGCCCGCCC
SkCLE14_GSP2_5race	TCAAACTTGACCATTTGGTGGAGG
GbTDR_dgn_F1_3race	GCIGCIGGIACIGTITAYAARGCIGARATGCC
GbTDR_dgn_F2_3race	GCIAAYATGYTIGCIGAYTGGATGAC
GbTDR_GSP1_5race	TCACACGAGCACTTGGGATGTTGCAG
GbTDR_GSP2_5race	GGGCTTAACGTCTCTATGCACCACAACAGGG
fernTDR_dgn_F1_3race	TAYGARTAYATGCCIAAYGG
fernTDR_dgn_F2_3race	GITAYAARATHGCIATGGG
AaTDR_GSP1_5race	CGGGGCTTAGCTTCAGAGAGC
AaTDR_GSP2_5race	AGGTAGCAAAGACCTTGAGCCAC
AaTDR_GSP3_5race	CACATCCACCTCCTTCTGGCTCC
TDR_dgn_Sel_F1	CACAGGAACATCGTCCGGCTGCTSGG
TDR_dgn_Sel_F2	TACATHSCTCCAGAGTAYGCGTACACGATG
SkTDR1_dgn_F1	ATHATHGGIAARGGIGGIATGGGIGT
SkTDR1_dgn_F2	ATGYTIYTIGTIYTIMGIGTIGCIATG
SkTDR1_GSP1_5race	TTACAAACTCTCTTTTCTCCTGGGC
