# Supplementary material for: A Role of TDIF Peptide Signaling in Vascular Cell Differentiation is Conserved Among Euphyllophytes
Source: Front Plant Sci. 2015 Nov 26;6:1048. doi: 10.3389/fpls.2015.01048 (PMC4659896; doi:10.3389/fpls.2015.01048)
Supplement: Supplementary file 3 [file DataSheet1.ZIP]

Archive with 1 entries (1 files):
- TDRaa7Oct15.bay
