# Supplementary material for: A Role of TDIF Peptide Signaling in Vascular Cell Differentiation is Conserved Among Euphyllophytes
Source: Front Plant Sci. 2015 Nov 26;6:1048. doi: 10.3389/fpls.2015.01048 (PMC4659896; doi:10.3389/fpls.2015.01048)
Supplement: Supplementary file 3 [file DataSheet1.ZIP › TDRaa7Oct15.bay]

#NEXUS

begin data;
dimensions ntax=37 nchar=253;
format interleave datatype=protein missing=X gap=-;

matrix
AtER            GHGASSTVYKCV-LK-NCKPVAIKRLY
AfCLL1          GKGASGTVYKCA-TP-SG-YVAVKRLP
SmCLL1A         GRGGSGTVYRAE-MP-NGEVVAVKRLC
SmCLL1B         GRGGSGTVYRAE-MP-NGEVVAVKRLC
AfCLL2          GKGGSGTVYKCE-TP-SG-YVAVKRLP
EgCLL4          GKGGAGVVYKGI-MP-NGQKVAVKRLA
EgCLL1          GKGGAGTVYKCL-MP-NGEMVAVKRLP
EgCLL2          GKGGAGTVYKCV-MP-NGEAVAVKMLP
EgCLL3          GKGGAGTVYKCV-MP-NGEIVAVKRLP
SmCLL2A         GRGGSGTVYKAM-MR-SGELVAVKRLA
SmCLL2B         GRGGSGTVYKAM-MR-SGELVAVKRLA
SmCLL3A         GRGGSGIVYKGV-MP-SGEIVAVKKLS
SmCLL3B         GRGGSGIVYKGV-MP-SGEIVAVKKLS
PpCLL1A         GRGGAGTVYRGV-MP-SGEIVAVKRLA
PpCLL1B         GRGGAGTVYKGV-MP-NGQIVAVKRLA
AtCLV1          GKGGAGIVYRGS-MP-NNVDVAIKRLV
AtBAM3          GKGGRGIVYKGV-MP-NGEEVAVKKLL
AtBAM1          GKGGAGIVYKGV-MP-NGDLVAVKRLA
AtBAM2          GKGGAGIVYKGT-MP-KGDLVAVKRLA
AtPXL1          GMGAIGIVYKAEVMRRPLLTVAVKKLW
SmTDR1A         GKGGMGVVYKAE-MA-SGEVVALKQLC
SmTDR1B         GKGGMGVVYKAE-MA-SGEVVALKQLC
SkTDR1          ---------------------------
SmTDR2A         GKGAAGTVYKAE-MK-NGEVLAVKKLN
SmTDR2B         GKGAAGTVYKAE-MK-NGEVLAVKKLN
AtPXL2          GMGATGIVYKAE-MSRSSTVLAVKKLW
AtTDR           GMGSTGTVYKAE-MP-NGEIIAVKKLW
EgTDR1          GMGASGTVYKAE-MA-NGELIAVKKLW
AaTDR1          GMGAAGTVYRAD-VP-SGEVIAVKKLW
PabTDR2         GIGASGTVYRAE-MP-GGQVIAVKKLW
GbTDR1          GMGAAGTVYKAE-MP-SGEVIAVKKLW
PabTDR1         GMGSAGTVYKAE-MP-NGEVIAVKKLW
PgTDR1          GMGSAGTVYKAE-MP-NGEVIAVKKLW
AfTDR2          GKGASGVVYKAE-MP-SHEVVAVKKLW
AfTDR1          GRGATGTVYRAV-MP-SGEVVAVKKLW
PaqTDR2         ---------------------------
PaqTDR1         ---------------------------

AtER            SMKQFETELEMLSSIKHRNLVSLQAYSLSHLGSLLFYDYLENGSLWDLLHGPTK
AfCLL1          DDHGFSAEIETLGKIRHRNIVKLLGCCSSRETNFLVYEYMPNGSLGELLHGPKG
SmCLL1A         HDHGFSAEIQTLGKIRHRNIVKLLGCCSNEETNLLVYEYMPNGSLGELLHSKKR
SmCLL1B         HDHGFSAEIQTLGKIRHRNIVKLLGCCSNEETNLLVYEYMPNGSLGELLHSKKR
AfCLL2          DDHGFSAEIRTLGKIRHRNIVRLLGCCSSKDTNLLVYEYMPNGSLGELLHGPKG
EgCLL4          NDRGFSAEIQTLGKIRHRHIVRLLGSCSNHDTNLLVYEYMPNGSLGELLHGPRA
EgCLL1          YDHGFSAEIQTLSKIRHRHIVRLLGCCSNEDTNLLVYEYMPNGSLGDLLHGPKG
EgCLL2          NDHGFSAEIQTLGKIRHRHIVRLLGCCSNEDTNLLVYEFMQNGSLGELLHGPKG
EgCLL3          DDHGFSAEIQTLGKIRHRHIVRLLGCCSNQDTNLLVYEFMQNGSLGELLHGPKG
SmCLL2A         DDFGFSAEVQTLGKIRHMNIVKLLGFCSNHETNLLVYEYMPNGSLGEVLHGVGT
SmCLL2B         DDFGFSAEVQTLGKIRHMNIVKLLGFCSNHETNLLVYEYMPNGSLGEVLHGVGT
SmCLL3A         SDHGFSAEVQTLGKIRHRNIVKLLGFCSNKETNVLVYEYMPNGSLGEALHGSSK
SmCLL3B         SDHGFSAEVQTLGKIRHRNIVKLLGFCSNKETNVLVYEYMPNGSLGEALHGSSK
PpCLL1A         HDHGFSAEIQTLGKIRHRNIVRLLGCCSNHETNLLVYEYMPNGSLGELLHSKDP
PpCLL1B         HDHGFSAEIQTLGKIRHRNIVRLLGCCSNHETNLLIYEYMPNGSLGELLHSKER
AtCLV1          SDHGFTAEIQTLGRIRHRHIVRLLGYVANKDTNLLLYEYMPNGSLGELLHGSKG
AtBAM3          HDNGLAAEIQTLGRIRHRNIVRLLAFCSNKDVNLLVYEYMPNGSLGEVLHGKAG
AtBAM1          HDHGFNAEIQTLGRIRHRHIVRLLGFCSNHETNLLVYEYMPNGSLGEVLHGKKG
AtBAM2          HDHGFNAEIQTLGRIRHRHIVRLLGFCSNHETNLLVYEYMPNGSLGEVLHGKKG
AtPXL1          EEDDILREVNLLGGLRHRNIVKILGYVHNEREVMMVYEYMPNGNLGTALHSKDE
SmTDR1A         TDQGFLSEVKVLGGIRHRNIVRLLGYCSNHHTDMLLYEYMPNGSLSDLLHGQKN
SmTDR1B         TDQGFLSEVKVLGGIRHRNIVRLLGYCSNHHTDMLLYEYMPNGSLSDLLHGQKN
SkTDR1          ------------------------------------------------------
SmTDR2A         VQRGFLAEVNLLGGIRHRNIVRLLGYCSNGDTSLLIYEYMPNGSLSDALHGKAG
SmTDR2B         VQRGFLAEVNLLGGIRHRNIVRLLGYCSNGDTSLLIYEYMPNGSLSDALHGKAG
AtPXL2          TTGDFVGEVNLLGKLRHRNIVRLLGFLYNDKNMMIVYEFMLNGNLGDAIHGKNA
AtTDR           RKSGVLAEVDVLGNVRHRNIVRLLGCCTNRDCTMLLYEYMPNGSLDDLLHGGDK
EgTDR1          KGGEMLSEVDVLGSVRHRNIVRLLGYCMNKETTLLLYEFMPNGSLGDLLHGNKE
AaTDR1          KDEQILGEVDVLGSVRHRNIVRLLGCCANSETTLLLYEYMPNGSLGDLLHGNKE
PabTDR2         RRKGVLAEVEVLGNVKHRNIVKLLGCCSNNEETLLLYEYMPNGSLANLLHGRKE
GbTDR1          RRRGVLAEVDVLGNVRHRNIVRLLGCCSNNENTLLLYEYMPNGSLADLLHGNKE
PabTDR1         KRRGVLAEVDVLGNVRHRNIVRLLGCCSNNETTLLLYEHMPNGSLADLLHGNKE
PgTDR1          KRQGVLAEVDVLGNVRHRNIVRLLGCCSNNETTLLLYEHMPNGSLADLLHGNKE
AfTDR2          EAKGFEIEANLLGSIRHRNIVRLLGYCSNNVTTLLVYEYMTNGSLHDALHSKNQ
AfTDR1          EPRGFEIEVDLLGSIRHRNIVRLLGYCSNNVNTLLIYEYMTNGSLHDALHGKDR
PaqTDR2         KSPRFSDRGRSFGQHTTSDIVRLLGYCSNNVNTLLVYEYMTNGSLDDALHAKDR
PaqTDR1         ------------------------------------------------------

AtER           ---LDWDTRLKIAYGAAQGLAYLHHDCSP-RIIHRDVKSSNILLDKDLEARLTDFGIAKS
AfCLL1         -SALDWSLRYKIALDAANGLRYLHHDCSP-RIVHRDVKSNNILLDSKFEAHVADFGLAKA
SmCLL1A        -NLLDWTTRYNIAVQSAFGLCYLHHDCSP-LIVHRDVKSNNILLDSGFEAHVADFGLAKF
SmCLL1B        -NLLDWTTRYSIAVQSAFGLCYLHHDCSP-LIVHRDVKSNNILLDSGFEAHVADFGLAKF
AfCLL2         -GSLDWEKRYKIAIEAAHGLRYLHHDCCP-IIVHRDVKSNNILLDSGYEAHVADFGLAKA
EgCLL4         -TLLDWANRYRIAVEAAKGLCYLHHDCFP-SIVHRDVKSNNILLDSNFEAHVADFGLAKV
EgCLL1         -GSLDWPTRYRIAIEAAKGLCYLHHDCCP-VIVHRDVKSNNILLDSNFEAHVADFGLAKV
EgCLL2         -SSLDWPSRYRIAVEAAKGLCYLHHDCSP-IIVHRDVKSNNILLDSNFEAHVADFGLAKV
EgCLL3         -KTLDWAMRYRIAIEAAKGLCYLHHDCSP-IIVHRDVKSNNILLDSNFEAHVADFGLAKV
SmCLL2A        -PVLDWETRYKVAVQAANGLCYLHHDCSP-LIVHRDVKSNNILLDSNLRAHVADFGLAKL
SmCLL2B        -PVLDWETRYKVAVQAANGLCYLHHDCSP-LIVHRDVKSNNILLDSNLRAHVADFGLAKL
SmCLL3A        -VMLDWATRYKIALQAANGLCYLHHDCSP-LIVHRDVKSNNILLDAEFQARVADFGLAKL
SmCLL3B        -VMLDWATRYKIALQAANGLCYLHHDCSP-LIVHRDVKSNNILLDAEFQARVADFGLAKL
PpCLL1A        -VNLDWDTRYNIAIQAAHGLCYLHHDCSP-LIVHRDVKSNNILLDSTFHARVADFGLAKL
PpCLL1B        -EKLDWETRYNIAVQAAHGLCYLHHDCSP-LIVHRDVKSNNILLDSTFQAHVADFGLAKL
AtCLV1         -GHLQWETRHRVAVEAAKGLCYLHHDCSP-LILHRDVKSNNILLDSDFEAHVADFGLAKF
AtBAM3         -VFLKWETRLQIALEAAKGLCYLHHDCSP-LIIHRDVKSNNILLGPEFEAHVADFGLAKF
AtBAM1         -GHLHWDTRYKIALEAAKGLCYLHHDCSP-LIVHRDVKSNNILLDSNFEAHVADFGLAKF
AtBAM2         -GHLHWNTRYKIALEAAKGLCYLHHDCSP-LIVHRDVKSNNILLDSNFEAHVADFGLAKF
AtPXL1         -LLRDWLSRYNVAVGVVQGLNYLHNDCYP-PIIHRDIKSNNILLDSNLEARIADFGLAKM
SmTDR1A        -LLADWVARYNIAMGVAQGLAYLHHDCFPHVIIHRDVKSSNILLDHNMDARVADFGLAKL
SmTDR1B        -LLADWVARYNIAMGVAQGLAYLHHDCFPHVIIHRDVKSSNILLDHNMDARVADFGLAKL
SkTDR1         ------------------------------------------------------------
SmTDR2A        -VLADWVARYKVAVGIAQGLCYLHHDCFP-QIVHRDVKSSNILLDADMEARVADFGVAKL
SmTDR2B        -VLADWVARYKVAVGIAQGLCYLHHDCFP-QIVHRDVKSSNILLDADMEARVADFGVAKL
AtPXL2         -LLVDWVSRYNIALGVAHGLAYLHHDCHP-PVIHRDIKSNNILLDANLDARIADFGLARM
AtTDR          -AAAEWTALYQIAIGVAQGICYLHHDCDP-VIVHRDLKPSNILLDADFEARVADFGVAKL
EgTDR1         ALLANWITRYNIAMGVAQGLCYLHHDCFP-IVLHRDVKSNNILLDMNMEARVADFGVAKL
AaTDR1         -ILADWMTRYKIAMGVAQGLCYLHHDCFP-VVVHRDVKSNNILLDSNMEARVADFGVAKL
PabTDR2        -MLTEWTTRYNIAVGVAQGLCYLHQDCCP-AIVHRDVKPSNILLDSDMTARVADFGVAKL
GbTDR1         -MLADWMTRYKIAVGVAQGLMYLHHDCYP-VVVHRDVKPSNILLDADMEARVADFGVAKL
PabTDR1        -VLADWMTRYKIAVGVAQGLMYLHHDCYP-VVVHRDVKPSNILLDADMEARVADFGVAKL
PgTDR1         -VLADWMTRYKIAVGVAQGLMYLHHDCYP-VVVHRDVKPSNILLDADMEARVADFGVAKL
AfTDR2         -FLTDWVSRYNIAIGIAQGLCYLHHDCFP-QIVHRDVKSNNILLDCNMEARLADFGLAKL
AfTDR1         -LLADWVTRYNVAVGIAQGLCYLHHDCFP-LVVHRDVKSNNILLDSNMEARVADFGVAKL
PaqTDR2        -FLTDWVSRYNIAVGIAQGLCYLHHDCFP-QIVHRDVKSNNILLDCNMDARLADFGLAKL
PaqTDR1        -------TRYNIAVGIAQGLCYLHHDCFP-QVVHRDVKSNNILLDCNMEARVADFGVAKL

AtER            HTSTYVMGTIGYIDPEYARTSRLTEKSDVYSYGIVLLELLTRRKAVD--
AfCLL1          ESMTSVAGSYGYIAPEYVYTLTVDEKSDTYSFGTVLLELLTGKRPLEPE
SmCLL1A         ESMSSIAGSYGYIAPEYAYTLKVSEKADIFSFGVVLLELITGRKPTEQE
SmCLL1B         ESMSSIAGSYGYIAPEYAYTLKVSEKADIFSFGVVLLELITGRKPTEQE
AfCLL2          ESMSSVAGSYGYIAPEYVYTLKVDEKSDIYSFGVVLLELLTGKRPFEPE
EgCLL4          ECMSSVAGSYGYIAPEYGYTLKVDKKSDIYSFGVVLLELLTGRRPLEPE
EgCLL1          ESMSSIAGSYGYIAPEYAYTWKVDEKCDIYSFGVVMLELLAGRRPIEPD
EgCLL2          ESMSSIAGSYGYIAPEYAYTLKVDEKSDIYSFGVVLLELLTGRRPIEPE
EgCLL3          ESMSSVAGSYGYIAPEYVYTLKVDEKSDIYSFGVVLLELFTGRRPIEPH
SmCLL2A         ESMSSVAGSYGYIAPEYAYTLKVNEKSDIYSFGVVLLELVTGRRPIEPG
SmCLL2B         ESMSSVAGSYGYIAPEYAYTLKVNEKSDIYSFGVVLLELVTGRRPIEPG
SmCLL3A         ESMSSIAGSYGYIAPEYAYTLKVNEKSDIYSFGVVLLELVSGRRPIEPE
SmCLL3B         ESMSSIAGSYGYIAPEYAYTLKVNEKSDIYSFGVVLLELVSGRRPIEPE
PpCLL1A         ESMSSIAGSYGYIAPEYAYTLKVNEKSDIYSFGVVLMELLTGKRPIESE
PpCLL1B         ESMSSIAGSYGYIAPEYAYTLKVNEKSDIYSFGVVLMELLTGKRPIEAE
AtCLV1          ECMSSIAGSYGYIAPEYAYTLKVDEKSDVYSFGVVLLELIAGKKPVG-E
AtBAM3          ECMSSIAGSYGYIAPEYAYTLRIDEKSDVYSFGVVLLELITGRKPVD-N
AtBAM1          ECMSAIAGSYGYIAPEYAYTLKVDEKSDVYSFGVVLLELVTGRKPVG-E
AtBAM2          ECMSAIAGSYGYIAPEYAYTLKVDEKSDVYSFGVVLLELITGKKPVG-E
AtPXL1          ETVSMVAGSYGYIAPEYGYTLKIDEKSDIYSLGVVLLELVTGKMPIDPS
SmTDR1A         ESMSVVAGSYGYIAPEYAYTMKVREKGDIYSYGVVLLELLTGKRPIEPE
SmTDR1B         ESMSVVAGSYGYIAPEYAYTMKVREKGDIYSYGVVLLELLTGKRPIEPE
SkTDR1          ------------------------ERGDVYSFGVVLLELLTGKRPVEPE
SmTDR2A         QPMSVVAGSYGYIPPEYAYTMRVDERGDVYSFGVVLLELLTGKRPVEPE
SmTDR2B         QPMSVVAGSYGYIPPEYAYTMRVDERGDVYSFGVVLLELLTGKRPVEPE
AtPXL2          ETVSMVAGSYGYIAPEYGYTLKVDEKIDIYSYGVVLLELLTGRRPLEPE
AtTDR           ESMSVVAGSYGYIAPEYAYTLQVDKKSDIYSYGVILLEIITGKRSVEPE
EgTDR1          EAMSSIAGSYGYIAPEYAYTLQVNEKSDIYSFGVVLLELLTGKRPVEPE
AaTDR1          ESMSVIAGSYGYIAPEYAYTMQVDEKSDIYSFGVVLLELLTGKRPVEAE
PabTDR2         EAMSTVAGSYGYIAPEYAYTLQVFEKSDIYSFGVVLLELLTGRKPMDPD
GbTDR1          ESMSVIAGSYGYIAPEYAYTLQVDEKSDIYSFGVVLLELLTGRRSVDSE
PabTDR1         ESMSVIAGSYGYIAPEYAYTLQVDEKSDIYSFGVVLLEILTGRRSVDSE
PgTDR1          ESMSVIAGSYGYIAPEYAYTLQVDEKSDIYSFGVVLPEILTGRRSVDSE
AfTDR2          ESMSMIAGSYGYIAPEYAYTLKVDEKIDIYSFGVVLLELLTGRRPIDAE
AfTDR1          ESMSMIAGSYGYIAPEYAYTLKVDEKTDIYSFGVVLLELLTGKRPIEPE
PaqTDR2         ESMSMIAGSYGYIAPEYAYTLKVDEKTDIYSFGVVLLE-----------
PaqTDR1         ESMSMIAGSYGYIAPEYAYTLKVDEKTDIYSFGVVLLELLTGRRPIESE

AtER            ---DESNLHHLIMSKT-GNNEVMEMADPDI
AfCLL1          FG-EGVNIAQWAKSKVQGNPGMLQVIDEIL
SmCLL1A         FRDSGLGIVKWVKKVMEAKDGVLSIVDSTL
SmCLL1B         FRDSGLGIVKWVKKVMEAKDGVLSIVDSTL
AfCLL2          FG-EGVDIAQWVRKKVQTREGVMQVLDKRM
EgCLL4          YG-DGVDIAQWVRKKVVTKEGTLEVLDSRM
EgCLL1          YG-EGGDIAQWVKKMVKTKEGTLQVLDPRM
EgCLL2          YG-EGGDIVQWVKKKVPTKQGSTEVLDSRM
EgCLL3          YG-DGGDIVQWVKKKVPSKEGTLEVLDSRM
SmCLL2A         YG-DEIDIVKWVRKMIQTKDGVLAILDPRM
SmCLL2B         YG-DEIDIVKWVRKMIQTKDGVLAILDPRM
SmCLL3A         FG-DGVDIVQWVRKKIQTKDGVLEVLDSRI
SmCLL3B         FG-DGVDIVQWVRKKIQTKDGVLEVLDSRI
PpCLL1A         FG-DGVDIVQWVRRKIQTKDGVLDLLDPRM
PpCLL1B         FG-DGVDIVQWVRRKIQTKDGVIDVLDPRM
AtCLV1          FG-EGVDIVRWVRNTESDAAIVVAIVDPRL
AtBAM3          FGEEGIDIVQWSKIQTCNRQGVVKIIDQRL
AtBAM1          FG-DGVDIVQWVRKMTSNKDSVLKVLDPRL
AtBAM2          FG-DGVDIVQWVRSMTSNKDCVLKVIDLRL
AtPXL1          FE-DSIDVVEWIRRKVKKNESLEEVIDASI
SmTDR1A         FG-EGSNIVDWVHSKLKGR--LVEVLDWSI
SmTDR1B         FG-EGSNIVDWVHSKLKGR--LVEVLDWSI
SkTDR1          FG-DNVSIVEWVRESIKDEQPGVEVLDPSL
SmTDR2A         FG-DNVNIVEWVRHKIASHKVSNSVLDPSI
SmTDR2B         FG-DNVNIVEWVRLKIASHKVSNSVLDPSI
AtPXL2          FG-ESVDIVEWVRRKIRDNISLEEALDPNV
AtTDR           FG-EGNSIVDWVRSKLKTKEDVEEVLDKSM
EgTDR1          FG-ESANIVEWVRRKIETSDGILEVLDANI
AaTDR1          YG-DAVNIVEWVRVKVGGEDAAAVEVLGGE
PabTDR2         FG-EGCNIVDWVKEKVQTKEGMEEILDQSV
GbTDR1          FG-DAINIVDWVRGKIQTKEGILQVLDQNV
PabTDR1         FG-DAINIVDWVRSKIQTKEGIAEVLDQNV
PgTDR1          FG-DAINIVDWVRSKIQTKEGIAEVLDQNV
AfTDR2          FG-EAANIVEWVRSKIKSKSDMLDALDTNV
AfTDR1          FG-DAVNIVEWVRGKVRCKAGIVDALDANV
PaqTDR2         ------------------------------
PaqTDR1         FG-DSANIVEWVRGKVRSKTGIVDALDVNV

AtER            DLGVVKKVFQLALLCTKRQPNDRPTMHQVTRVL
AfCLL1          QQQQALVLLRIALRCVSDLPVQRPSMHEVVQIL
SmCLL1A         PVHEVTSLVGVALICCEEYPSDRPTMRDVVQML
SmCLL1B         PVHEVTSLVGVALICCEEYPSDRPTMRDVVQML
AfCLL2          VVSQIMLVLKVALHCLVDLPMQRPTMHEVVQML
EgCLL4          EMTEVMLVLRVALLCLEDLPIQRPMMREVVQML
EgCLL1          EMQEVMLALRVALLCSEELPWQRPTMREVVHML
EgCLL2          PMQEVMLVLRVALLCLEELPLQRPTMREVLQML
EgCLL3          LMHEVMLVLRVALLCLEELPLQRPTMREVVQML
SmCLL2A         PLHEVMLVLRVALLCSSDQPAERPAMRDVVQML
SmCLL2B         PLHEVMLVLRVALLCSSDQPAERPAMRDVVQML
SmCLL3A         PLQEIMLVLRVALLCTSDLPVDRPTMRDVVQML
SmCLL3B         PLQEIMLVLRVALLCTSDLPVDRPTMRDVVQML
PpCLL1A         PLQEVVLVLRVALLCSSDLPIDRPTMRDVVQML
PpCLL1B         PLQEVMLVLRVALLCSSDLPVDRPTMRDVVQML
AtCLV1          PLTSVIHVFKIAMMCVEEEAAARPTMREVVHML
AtBAM3          PLAEAMELFFVAMLCVQEHSVERPTMREVVQMI
AtBAM1          PIHEVTHVFYVAMLCVEEQAVERPTMREVVQIL
AtBAM2          PVHEVTHVFYVALLCVEEQAVERPTMREVVQIL
AtPXL1          VIEEMLLALRIALLCTAKLPKDRPSIRDVITML
SmTDR1A         VREEMLLVLRVAMLCTSRAPRDRPTMRDVVSML
SmTDR1B         VREEMLLVLRVAMLCTSRAPRDRPTMRDVVSML
SkTDR1          VEEEMVLVLRIALLCTSKLPRERPSMRDVVTML
SmTDR2A         VEEEMVLVLRIALLCTSKLPRERPSMRDVVTML
SmTDR2B         VEEEMVLVLRIALLCTSKLPRERPSMRDVVTML
AtPXL2          VQEEMLLVLQIALLCTTKLPKDRPSMRDVISML
AtTDR           IREEMKQMLRIALLCTSRSPTDRPPMRDVLLIL
EgTDR1          LREEMSLVLRVALLCTSKLPTDRPSMRDVVTML
AaTDR1          VREEMMLVLRVALLCTSKAPIDRPSMRDVVTML
PabTDR2         VKEEMILVVKVALLCTSRSPIDRPSMRDVVTML
GbTDR1          VQEEMILVLRVALLCTTRCPADRPSMRDVVTML
PabTDR1         VQEEMMLVLRVALLCTTRCPADRPSMRDVVSML
PgTDR1          VQEEMMLVLRVALLCTTRCPADRPSMRDVVSML
AfTDR2          VQEEMMLVLRIALLCTSKLPRDRPSMRDVVTML
AfTDR1          VQEEMLLVLRIALLCTSRCPRDRPSMRDVVTML
PaqTDR2         ---------------------------------
PaqTDR1         VQEEMLLVLRIALL-------------------

;
end;

begin mrbayes;
   
   log start filename=TDRaa7Oct15.log;
   lset rates=gamma;
   prset aamodelpr=mixed;
   set autoclose = yes;
   mcmc ngen=500000 printfreq=1000 samplefreq=100;
   sump burnin=500 Printtofile = Yes;
   sumt burnin=500;
   
   log stop;
end;
